# Supplementary material for: How font size affects judgments of learning: Simultaneous mediating effect of item-specific beliefs about fluency and moderating effect of beliefs about font size and memory
Source: PLoS One. 2018 Jul 20;13(7):e0200888. doi: 10.1371/journal.pone.0200888 (PMC6054382; doi:10.1371/journal.pone.0200888)
Supplement: S1 Data — (CSV) [file pone.0200888.s002.csv]

sub	size	st	JOL	EOR
1	0	1.749	60	8
1	0	1.103	70	7
1	0	1.266	80	7
1	0	1.181	70	5
1	0	0.792	85	6
1	0	1.436	70	7
1	0	0.905	50	7
1	0	1.011	70	8
1	0	2.208	75	7
1	0	2.745	90	7
1	0	0.898	60	7
1	0	0.966	70	7
1	0	1.024	80	8
1	0	1.353	60	5
1	0	0.796	60	6
1	0	1.594	60	8
1	0	1.062	70	7
1	0	1.042	60	6
1	1	0.829	80	7
1	1	2.313	60	6
1	1	1.022	60	7
1	1	1.065	75	6
1	1	1.329	85	5
1	1	3.359	80	1
1	1	1.13	60	4
1	1	0.91	80	6
1	1	1.163	70	5
1	1	1.036	50	7
1	1	1.301	75	7
1	1	3.236	70	5
1	1	0.74	70	7
1	1	1.681	50	7
1	1	1.352	60	8
1	1	1.437	60	5
1	1	1.2	80	6
1	1	1.216	50	6
2	0	15.088	95	9
2	0	1.907	65	7
2	0	1.986	20	1
2	0	24.74	90	3
2	0	9.468	45	9
2	0	2.626	68	6
2	0	9.84	50	5
2	0	6.533	80	4
2	0	3.852	100	9
2	0	9.646	45	1
2	0	5.025	90	5
2	0	6.187	50	2
2	0	2.68	80	7
2	0	9.792	90	2
2	0	4.494	10	1
2	0	5.979	10	1
2	0	8.234	80	4
2	0	11.722	20	2
2	1	3.947	75	6
2	1	7.3	100	9
2	1	8.511	98	3
2	1	6.027	12	2
2	1	4.71	80	5
2	1	6.372	75	9
2	1	13.055	68	7
2	1	1.817	60	5
2	1	2.342	97	9
2	1	7.21	80	8
2	1	4.747	40	3
2	1	12.639	80	6
2	1	2.75	100	1
2	1	3.806	100	9
2	1	2.335	100	1
2	1	2.908	100	9
2	1	11.018	45	5
2	1	7.684	35	7
3	0	1.354	80	9
3	0	2.241	60	6
3	0	3.617	97	9
3	0	1.217	34	7
3	0	0.924	81	7
3	0	0.829	65	8
3	0	1.697	20	5
3	0	1.284	40	9
3	0	1.148	43	2
3	0	1.507	61	4
3	0	1.051	34	8
3	0	0.783	46	8
3	0	1.07	43	9
3	0	0.95	75	8
3	0	1.263	34	6
3	0	0.836	18	5
3	0	2.749	80	2
3	0	1.676	21	8
3	1	2.403	88	9
3	1	1.341	64	6
3	1	0.77	54	8
3	1	2.551	63	5
3	1	1.506	44	8
3	1	1.091	48	8
3	1	2.732	50	4
3	1	1.11	46	8
3	1	0.9	76	9
3	1	2.093	49	8
3	1	1.631	53	4
3	1	0.987	38	8
3	1	1.667	76	6
3	1	0.952	64	9
3	1	1.569	43	5
3	1	1.515	76	9
3	1	1.126	59	8
3	1	1.7	24	2
4	0	0.975	60	5
4	0	0.458	40	3
4	0	0.519	50	4
4	0	1.347	30	8
4	0	0.718	20	2
4	0	2.826	30	5
4	0	0.956	30	1
4	0	0.552	100	9
4	0	0.824	10	1
4	0	0.913	20	2
4	0	0.411	20	1
4	0	0.769	30	5
4	0	0.466	80	7
4	0	0.796	40	4
4	0	0.584	100	9
4	0	0.515	30	2
4	0	1.207	20	2
4	0	2.789	20	2
4	1	0.455	80	7
4	1	0.314	10	1
4	1	0.665	100	9
4	1	0.97	80	8
4	1	0.862	60	9
4	1	0.79	100	9
4	1	0.591	80	6
4	1	0.504	20	2
4	1	0.419	60	6
4	1	0.542	20	1
4	1	0.679	30	6
4	1	0.504	80	7
4	1	0.834	50	8
4	1	0.522	40	6
4	1	0.791	80	8
4	1	0.795	90	9
4	1	0.506	40	4
4	1	1.382	40	3
5	0	2.729	65	6
5	0	1.71	45	4
5	0	3.656	54	5
5	0	6.878	90	8
5	0	9.282	65	6
5	0	1.299	90	9
5	0	3.355	76	7
5	0	7.126	60	6
5	0	4.86	76	6
5	0	1.96	74	7
5	0	2.275	86	8
5	0	4.271	70	7
5	0	5.079	100	9
5	0	5.757	86	8
5	0	5.675	55	4
5	0	1.667	70	7
5	0	3.805	63	6
5	0	4.843	49	4
5	1	2.791	86	8
5	1	4.841	57	5
5	1	2.091	85	7
5	1	3.306	76	7
5	1	1.825	60	6
5	1	8.279	78	8
5	1	5.459	70	7
5	1	3.531	60	6
5	1	5.649	45	4
5	1	4.617	60	6
5	1	3.85	100	9
5	1	1.228	60	6
5	1	2.767	85	8
5	1	2.596	80	8
5	1	3.811	63	6
5	1	1.768	40	4
5	1	3.961	75	7
5	1	3.603	45	5
6	0	24.166	20	8
6	0	13.801	20	2
6	0	23.432	20	5
6	0	11.673	10	1
6	0	15.782	20	5
6	0	14.497	20	5
6	0	34.539	10	7
6	0	9.928	10	6
6	0	8.006	30	7
6	0	18.023	10	1
6	0	11.782	10	5
6	0	15.003	20	6
6	0	11.175	10	6
6	0	16.022	20	7
6	0	15.744	20	2
6	0	11.107	20	8
6	0	16.125	40	7
6	0	22.907	20	5
6	1	21.176	20	9
6	1	23.687	20	7
6	1	18.924	20	5
6	1	14.357	10	5
6	1	26.621	0	3
6	1	15.234	10	7
6	1	25.259	0	6
6	1	24.579	20	8
6	1	22.133	30	9
6	1	16.297	15	7
6	1	10.545	10	1
6	1	17.412	20	9
6	1	7.035	40	9
6	1	8.421	100	9
6	1	9.762	10	5
6	1	10.873	50	9
6	1	14.998	20	7
6	1	25.278	20	8
7	0	6.769	65	6
7	0	3.723	66	6
7	0	3.253	44	4
7	0	3.171	40	7
7	0	4.395	99	9
7	0	4.932	7	7
7	0	4.011	70	7
7	0	3.143	22	4
7	0	1.51	40	4
7	0	2.869	65	4
7	0	4.693	80	8
7	0	3.1	6	3
7	0	2.696	56	7
7	0	4.281	75	6
7	0	1.583	66	5
7	0	4	65	6
7	0	2.279	45	5
7	0	2.23	41	3
7	1	2.259	49	7
7	1	4.125	41	4
7	1	3.065	71	6
7	1	4.565	5	5
7	1	4.063	70	6
7	1	4.885	60	5
7	1	3.894	40	4
7	1	1.228	56	5
7	1	1.811	44	5
7	1	2.373	50	4
7	1	4.411	33	2
7	1	3.959	50	6
7	1	5.661	60	5
7	1	1.908	44	5
7	1	7.128	78	7
7	1	1.507	40	5
7	1	4.298	49	5
7	1	4.407	41	4
8	0	3.636	85	7
8	0	8.243	85	4
8	0	2.633	98	8
8	0	6.286	76	6
8	0	1.564	56	5
8	0	6.094	82	7
8	0	5.146	80	6
8	0	1.447	80	6
8	0	11.712	80	4
8	0	3.495	70	4
8	0	1.737	60	4
8	0	1.143	80	5
8	0	2.087	98	9
8	0	2.066	40	1
8	0	10.503	90	8
8	0	2.51	86	7
8	0	2.877	56	5
8	0	1.81	60	5
8	1	2.081	90	9
8	1	13.523	70	7
8	1	1.602	80	6
8	1	3	85	6
8	1	3.008	80	7
8	1	1.464	98	9
8	1	5.084	98	8
8	1	7.272	80	6
8	1	1.079	70	5
8	1	3.944	50	4
8	1	1.222	85	7
8	1	2.141	90	9
8	1	5.952	80	8
8	1	2.901	86	7
8	1	4.949	90	6
8	1	12.404	89	7
8	1	1.796	40	2
8	1	1.933	86	6
9	0	1.997	95	9
9	0	3.239	70	9
9	0	2.013	100	9
9	0	3.187	60	8
9	0	2.424	60	7
9	0	2.334	100	9
9	0	2.776	80	7
9	0	1.827	70	8
9	0	2.394	85	9
9	0	1.61	100	9
9	0	3.363	90	9
9	0	2.623	85	8
9	0	2.376	40	6
9	0	2.943	90	9
9	0	2.857	85	8
9	0	2.814	80	9
9	0	2.334	100	9
9	0	2.815	100	9
9	1	3.034	80	8
9	1	2.331	70	7
9	1	2.526	75	8
9	1	2.451	95	9
9	1	4.324	100	9
9	1	3.188	80	9
9	1	4.159	60	7
9	1	1.874	50	5
9	1	2.885	20	4
9	1	1.717	45	7
9	1	2.389	85	9
9	1	2.989	85	8
9	1	2.121	45	6
9	1	4.659	60	7
9	1	2.793	85	8
9	1	3.649	70	8
9	1	2.608	50	4
9	1	1.9	60	8
10	0	6.999	60	8
10	0	9.01	50	6
10	0	5.928	70	6
10	0	4.253	60	5
10	0	10.543	80	8
10	0	5.417	50	5
10	0	6.283	50	7
10	0	2.44	70	8
10	0	5.767	30	3
10	0	6.465	80	7
10	0	28.658	50	5
10	0	6.9	30	4
10	0	1.143	90	9
10	0	3.074	70	7
10	0	5.998	60	4
10	0	3.69	80	8
10	0	3.505	80	8
10	0	3.552	20	3
10	1	13.513	70	6
10	1	8.705	40	3
10	1	4.307	40	5
10	1	9.814	50	6
10	1	5.699	70	8
10	1	7.934	60	6
10	1	10.292	50	7
10	1	11.595	60	9
10	1	4.646	60	7
10	1	3.013	20	2
10	1	13.386	60	7
10	1	3.23	70	8
10	1	6.83	60	7
10	1	3.924	80	9
10	1	3.847	60	8
10	1	12.503	80	8
10	1	5.89	50	6
10	1	2.018	70	8
11	0	2.598	90	2
11	0	2.902	70	6
11	0	9.109	70	3
11	0	2.502	50	3
11	0	10.846	60	6
11	0	6.169	50	5
11	0	2.074	50	2
11	0	4.287	50	2
11	0	4.25	80	8
11	0	4.186	20	9
11	0	1.396	50	3
11	0	4.124	80	4
11	0	2.411	80	6
11	0	10.947	60	2
11	0	5.949	60	2
11	0	5.935	70	3
11	0	1.31	40	8
11	0	9.737	60	7
11	1	1.208	50	3
11	1	7.656	70	6
11	1	1.595	50	3
11	1	3.621	80	2
11	1	4.123	40	3
11	1	5.923	80	6
11	1	1.184	50	4
11	1	2.785	70	2
11	1	5.175	40	2
11	1	1.435	70	3
11	1	8.656	70	6
11	1	1.838	80	3
11	1	7.657	90	2
11	1	1.518	90	2
11	1	11.904	72	7
11	1	4.408	70	4
11	1	13.261	50	6
11	1	5.316	50	6
12	0	1.59	70	7
12	0	0.253	60	6
12	0	0.29	70	7
12	0	0.272	60	6
12	0	0.27	85	8
12	0	0.564	60	6
12	0	0.514	65	6
12	0	0.287	60	6
12	0	0.451	50	5
12	0	0.364	50	5
12	0	0.279	80	8
12	0	0.281	80	8
12	0	0.532	70	7
12	0	0.658	80	8
12	0	0.287	50	5
12	0	0.26	70	7
12	0	0.238	60	6
12	0	0.269	60	6
12	1	0.26	75	7
12	1	2.593	70	7
12	1	0.325	70	7
12	1	0.206	70	7
12	1	0.706	0	6
12	1	0.282	75	7
12	1	0.361	60	6
12	1	0.283	70	7
12	1	0.308	60	6
12	1	0.329	90	9
12	1	0.312	80	8
12	1	0.204	80	8
12	1	1.254	90	9
12	1	1.486	8	2
12	1	0.239	80	8
12	1	0.455	80	8
12	1	0.306	70	7
12	1	0.503	70	7
13	0	2.443	89	9
13	0	1.41	45	6
13	0	5.764	76	8
13	0	0.778	60	8
13	0	2.345	60	8
13	0	0.845	70	8
13	0	1.201	20	6
13	0	1.511	88	9
13	0	1.388	30	3
13	0	5.237	60	7
13	0	2.381	70	8
13	0	3.678	999	8
13	0	2.989	90	9
13	0	2.984	70	8
13	0	3.075	75	8
13	0	1.427	75	8
13	0	13.186	85	8
13	0	1.765	85	8
13	1	2.893	95	9
13	1	1.528	71	8
13	1	2.92	100	9
13	1	1.717	80	8
13	1	0.716	70	9
13	1	15.293	75	8
13	1	2.449	88	8
13	1	1.138	80	9
13	1	0.933	80	8
13	1	2.581	90	9
13	1	2.224	30	7
13	1	2.839	90	9
13	1	4.443	60	8
13	1	1.266	76	8
13	1	2.274	60	7
13	1	2.129	90	9
13	1	5.129	50	5
13	1	5.252	10	1
14	0	1.772	20	2
14	0	1.536	11	9
14	0	0.918	10	2
14	0	1.341	4	3
14	0	2.106	15	8
14	0	1.025	10	2
14	0	1.776	40	2
14	0	1.031	55	1
14	0	1.531	100	2
14	0	1.126	2	9
14	0	2.233	18	5
14	0	1.099	10	2
14	0	1.994	70	5
14	0	1.269	1	8
14	0	1.107	12	3
14	0	0.878	12	8
14	0	0.812	15	2
14	0	2.085	15	3
14	1	0.961	100	9
14	1	1.604	20	8
14	1	1.934	51	9
14	1	1.136	40	5
14	1	1.307	45	9
14	1	1.157	88	9
14	1	1.157	1	9
14	1	1.169	12	8
14	1	2.225	15	8
14	1	2.932	10	8
14	1	1.096	1	9
14	1	1.54	12	9
14	1	1.285	75	8
14	1	1.666	12	9
14	1	3.785	2	5
14	1	1.903	60	6
14	1	2.154	50	7
14	1	2.822	12	8
15	0	7.827	50	5
15	0	4.059	100	9
15	0	5.161	100	9
15	0	1.906	96	6
15	0	1.64	80	8
15	0	3.638	98	9
15	0	2.905	97	7
15	0	2.925	96	6
15	0	3.454	10	8
15	0	1.993	88	8
15	0	3.74	99	8
15	0	4.091	60	7
15	0	4.144	97	7
15	0	5.541	98	8
15	0	4.011	100	9
15	0	3.406	99	9
15	0	1.986	97	7
15	0	4.916	6	5
15	1	2.986	100	9
15	1	3.539	60	5
15	1	2.148	98	7
15	1	8.407	70	7
15	1	4.284	100	9
15	1	3.895	99	7
15	1	8.63	10	1
15	1	1.508	50	5
15	1	2.885	100	9
15	1	2.991	100	9
15	1	2.365	70	5
15	1	2.187	99	9
15	1	3.15	100	9
15	1	1.564	100	8
15	1	3.988	96	7
15	1	4.812	100	9
15	1	2.418	97	7
15	1	3.161	99	8
16	0	44.788	22	9
16	0	15.427	72	6.8
16	0	25.756	23	8.1
16	0	20.22	41	8.1
16	0	41.752	64	3
16	0	42.418	67	7.4
16	0	21.245	40	4
16	0	28.115	23	8.4
16	0	44.808	23	8.6
16	0	29.149	15	5
16	0	42.973	12	6
16	0	25.046	10	8.4
16	0	41.648	21	7
16	0	26.599	42	8
16	0	13.215	41	1
16	0	30.882	31	8
16	0	32.261	44	9
16	0	38.111	65	8.8
16	1	35.57	24	7.9
16	1	30.771	66	8.1
16	1	41.531	13	7
16	1	47.168	55	8.2
16	1	16.995	86	8.1
16	1	31.714	49	7
16	1	14.365	85	7.5
16	1	31.188	20	8.6
16	1	32.674	20	4
16	1	24.559	56	8.8
16	1	32.057	76	7.5
16	1	42.501	41	7.9
16	1	23.048	79	9
16	1	18.388	67	6
16	1	36.14	42	2.9
16	1	32.028	44	9
16	1	41.181	9	2
16	1	23.462	40	4.6
17	0	3.001	89	4
17	0	2.501	45	2
17	0	3.503	56	5
17	0	3.846	50	4
17	0	2.486	65	4
17	0	10.849	56	4
17	0	2.24	54	6
17	0	2.795	65	3
17	0	6.832	56	5
17	0	4	56	5
17	0	6.308	78	7
17	0	4.661	26	2
17	0	2.517	26	6
17	0	4.05	56	5
17	0	4.324	56	6
17	0	2.871	56	4
17	0	4.505	67	4
17	0	2.614	56	4
17	1	2.738	100	8
17	1	3.688	78	8
17	1	4.389	78	9
17	1	4.564	80	8
17	1	2.454	89	9
17	1	2.755	89	8
17	1	3.979	100	8
17	1	2.418	87	8
17	1	2.615	78	2
17	1	3.472	96	8
17	1	5.346	90	8
17	1	2.37	86	7
17	1	1.722	100	8
17	1	3.107	87	7
17	1	2.206	78	6
17	1	3.871	78	5
17	1	4.027	98	8
17	1	2.794	80	9
18	0	0.762	100	9
18	0	0.796	0	1
18	0	1.607	50	5
18	0	1.651	20	2
18	0	0.701	10	9
18	0	2.262	10	9
18	0	1.92	20	1
18	0	1.705	0	9
18	0	0.803	100	5
18	0	1.259	100	9
18	0	0.919	50	2
18	0	0.89	60	9
18	0	0.995	100	9
18	0	2.893	50	9
18	0	1.864	100	9
18	0	0.841	50	5
18	0	1.8	20	7
18	0	1.826	0	1
18	1	1.043	100	1
18	1	2.163	10	8
18	1	0.711	100	9
18	1	0.8	50	9
18	1	0.772	100	9
18	1	3.212	50	8
18	1	0.809	100	9
18	1	0.88	50	5
18	1	1.42	10	1
18	1	0.769	0	1
18	1	1.028	100	9
18	1	1.288	100	7
18	1	2.989	100	9
18	1	1.042	50	9
18	1	1.991	100	6
18	1	0.821	100	9
18	1	1.002	0	1
18	1	1.775	100	9
19	0	2.767	100	1
19	0	1.969	30	5
19	0	2.231	50	6
19	0	5.392	100	1
19	0	2.367	40	8
19	0	1.669	60	4
19	0	3.631	70	6
19	0	1.547	80	3
19	0	1.423	100	1
19	0	1.182	100	1
19	0	3.833	40	7
19	0	1.781	100	2
19	0	1.825	100	2
19	0	1.752	100	1
19	0	1.782	10	9
19	0	2.183	100	2
19	0	1.199	10	8
19	0	2.815	10	9
19	1	2.528	100	1
19	1	2.566	100	2
19	1	0.773	100	1
19	1	2.838	90	2
19	1	1.381	70	3
19	1	0.988	30	8
19	1	2.752	30	8
19	1	1.538	100	1
19	1	2.354	90	2
19	1	3.001	50	6
19	1	2.648	50	4
19	1	2.647	40	5
19	1	2.018	100	3
19	1	2.625	90	4
19	1	2.745	100	4
19	1	3.938	100	2
19	1	2.448	100	8
19	1	4.888	70	5
20	0	2.776	50	7
20	0	2.647	10	4
20	0	1.852	40	4
20	0	4.756	70	2
20	0	1.828	80	8
20	0	4.287	50	7
20	0	1.364	40	4
20	0	2.417	80	7
20	0	3.491	10	1
20	0	2.09	60	8
20	0	1.733	40	1
20	0	3.558	80	9
20	0	1.518	100	9
20	0	5.022	40	5
20	0	6.46	20	2
20	0	1.542	90	9
20	0	1.931	40	5
20	0	5.239	20	3
20	1	5.61	50	8
20	1	1.612	50	5
20	1	2.316	90	9
20	1	3.72	20	7
20	1	2.448	20	6
20	1	1.936	80	6
20	1	3.892	50	3
20	1	2.487	40	8
20	1	1.599	95	8
20	1	2.207	30	1
20	1	3.778	50	8
20	1	2.896	60	7
20	1	1.232	100	9
20	1	3.397	50	8
20	1	2.134	70	8
20	1	1.782	95	9
20	1	2.301	5	1
20	1	2.72	40	1
21	0	1.665	100	9
21	0	2.072	20	8
21	0	10.374	84	8
21	0	1.781	50	8
21	0	1.007	25	8
21	0	6.763	50	9
21	0	1.644	0	3
21	0	8.335	100	9
21	0	4.208	0	8
21	0	4.944	50	5
21	0	1.262	96	9
21	0	1.408	30	8
21	0	1.787	56	7
21	0	1.091	100	9
21	0	2.502	86	9
21	0	2.012	100	7
21	0	1.245	50	6
21	0	1.827	50	9
21	1	7.162	100	9
21	1	1.816	0	9
21	1	5.178	90	8
21	1	2.377	100	9
21	1	3.638	65	9
21	1	2.737	60	8
21	1	5.732	100	9
21	1	7.161	100	8
21	1	4.414	60	8
21	1	4.623	100	9
21	1	1.701	30	3
21	1	2.05	82	9
21	1	3.485	100	9
21	1	2.141	90	9
21	1	1.671	100	9
21	1	3.519	100	9
21	1	2.45	86	3
21	1	3.568	65	9
22	0	0.937	100	9
22	0	0.771	73	7
22	0	1.685	68	8
22	0	1.078	73	6
22	0	1.273	60	6
22	0	6.18	100	9
22	0	4.055	75	6
22	0	1.633	96	8.7
22	0	0.828	69	7.9
22	0	1.161	96	8.3
22	0	1.458	60	5
22	0	1.076	84	6
22	0	1.672	99	9
22	0	1.92	97	8.6
22	0	1.077	79	7.8
22	0	0.992	100	9
22	0	0.834	42	7.5
22	0	1.281	79	8
22	1	2.141	80	8.2
22	1	1.889	100	9
22	1	0.758	68	7
22	1	1.093	85	8
22	1	2.236	99	9
22	1	5.281	90	8.9
22	1	1.058	82	8
22	1	8.812	91	8.2
22	1	1.19	70	7
22	1	1.704	40	4
22	1	1.496	100	9
22	1	2.11	88	8.8
22	1	0.998	98	999
22	1	2.467	100	9
22	1	1.213	83	7.8
22	1	2.122	86	8
22	1	2.742	94	7.6
22	1	2.17	85	8
23	0	10.083	60	6
23	0	4.627	95	8
23	0	8.238	50	5
23	0	6.367	60	5
23	0	5.779	60	6
23	0	9.813	80	7
23	0	4.195	56	5
23	0	27.109	86	8
23	0	11.11	70	7
23	0	30.04	60	6
23	0	12.171	80	8
23	0	4.249	60	5
23	0	4.229	90	9
23	0	10.246	70	7
23	0	13.336	60	5
23	0	10.673	80	7
23	0	5.647	60	5
23	0	5.612	80	7
23	1	8.41	84	6
23	1	9.581	66	7
23	1	23.996	80	7
23	1	41.468	60	5
23	1	9.749	70	6
23	1	8.957	80	7
23	1	13.405	55	6
23	1	5.184	75	8
23	1	6.139	66	7
23	1	6.804	60	5
23	1	10.9	60	5
23	1	8.636	60	5
23	1	13.815	60	6
23	1	7.77	80	7
23	1	3.804	85	7
23	1	15.053	90	8
23	1	6.261	60	5
23	1	6.504	60	6
24	0	0.838	50	7
24	0	0.625	60	8
24	0	1.065	50	7
24	0	0.867	50	7
24	0	0.852	50	7
24	0	0.903	50	7
24	0	1.035	50	7
24	0	0.822	50	8
24	0	1.003	50	8
24	0	0.914	55	6
24	0	1.557	50	7
24	0	1.209	65	7
24	0	2.812	65	8
24	0	1.294	55	7
24	0	1.023	50	6
24	0	1.129	50	8
24	0	0.981	50	7
24	0	1.087	50	6
24	1	0.785	60	8
24	1	1.848	65	8
24	1	2.026	70	8
24	1	1.233	60	7
24	1	1.163	50	8
24	1	0.922	50	8
24	1	2.338	75	8
24	1	0.81	50	8
24	1	1.663	60	8
24	1	1.806	50	8
24	1	1.151	50	8
24	1	0.888	60	8
24	1	1.035	60	8
24	1	1.287	65	8
24	1	1.035	50	8
24	1	0.832	60	8
24	1	1.32	95	9
24	1	1.141	50	8
25	0	1.35	56	3
25	0	4.103	20	4
25	0	1.077	33	3
25	0	1.486	70	2
25	0	1.757	30	3
25	0	2.444	44	4
25	0	1.671	40	4
25	0	0.937	44	3
25	0	1.972	30	3
25	0	1.758	65	2
25	0	1.053	60	2
25	0	1	70	2
25	0	1.409	66	3
25	0	0.961	71	1
25	0	0.876	35	4
25	0	4.398	70	2
25	0	1.311	60	3
25	0	1.225	22	3
25	1	3.275	60	3
25	1	1.884	45	2
25	1	0.965	65	4
25	1	1.033	60	4
25	1	1.403	55	3
25	1	1.776	52	3
25	1	1.817	45	3
25	1	3.964	50	2
25	1	2.12	55	3
25	1	0.972	65	5
25	1	2.839	45	4
25	1	2.798	45	2
25	1	1.071	66	3
25	1	1.931	56	2
25	1	0.843	60	4
25	1	5.987	60	3
25	1	1.396	30	4
25	1	1.358	20	3
26	0	1.237	80	7
26	0	0.91	20	4
26	0	4.144	64	6
26	0	1.324	45	6
26	0	0.815	60	8
26	0	2.799	35	4
26	0	3.215	8	2
26	0	0.826	60	4
26	0	1.013	15	1
26	0	1.213	58	7
26	0	1.617	78	6
26	0	4.23	25	4
26	0	1.708	23	5
26	0	1.791	15	4
26	0	1.57	5	2
26	0	0.898	2	2
26	0	2.277	0	1
26	0	0.702	23	2
26	1	3.221	78	6
26	1	1.072	12	2
26	1	0.703	35	5
26	1	0.694	45	8
26	1	0.708	55	9
26	1	0.637	0	1
26	1	0.988	5	3
26	1	1.131	67	2
26	1	0.797	1	2
26	1	1.121	2	1
26	1	1.572	0	1
26	1	1.033	33	4
26	1	1.047	34	4
26	1	0.805	24	3
26	1	0.991	0	7
26	1	2.55	56	4
26	1	0.797	3	5
26	1	0.665	26	8
27	0	7.035	85	9
27	0	18.436	20	4
27	0	20.268	20	8
27	0	24.725	50	5
27	0	7.138	50	2
27	0	25.521	20	6
27	0	15.32	40	8
27	0	13.676	40	8
27	0	43.935	80	6
27	0	7.519	60	5
27	0	18.62	60	8
27	0	15.189	40	6
27	0	12.211	50	3
27	0	34.153	60	8
27	0	21.169	50	3
27	0	9.255	75	7
27	0	25.791	20	6
27	0	24.714	40	8
27	1	39.674	80	9
27	1	9.043	30	8
27	1	11.081	50	8
27	1	12.423	85	8
27	1	20.341	80	7
27	1	8.302	95	8
27	1	67.226	60	8
27	1	9.432	30	9
27	1	23.63	30	5
27	1	11.957	20	2
27	1	7.597	60	4
27	1	13.219	80	8
27	1	38.802	90	6
27	1	22.537	80	9
27	1	13.643	80	7
27	1	9.677	80	8
27	1	32.938	80	4
27	1	11.151	86	9
28	0	2.293	45	4
28	0	2.805	35	3
28	0	1.925	40	4
28	0	1.681	70	5
28	0	1.345	20	9
28	0	2.303	50	4
28	0	4.453	30	4
28	0	1.839	90	8
28	0	2.262	60	5
28	0	1.793	80	7
28	0	4.375	85	9
28	0	1.723	40	5
28	0	1.956	90	9
28	0	2.02	75	7
28	0	1.548	30	4
28	0	1.511	100	9
28	0	2.941	30	3
28	0	4.492	20	3
28	1	1.568	80	8
28	1	1.354	100	9
28	1	1.95	90	8
28	1	6.784	85	8
28	1	2.205	70	6
28	1	1.925	75	5
28	1	3.03	85	9
28	1	1.464	100	9
28	1	2.375	90	8
28	1	1.898	30	3
28	1	1.757	60	6
28	1	1.732	80	7
28	1	1.312	80	9
28	1	1.715	55	4
28	1	2.395	20	9
28	1	1.732	80	6
28	1	6.867	65	9
28	1	1.686	50	5
29	0	1.759	99	9
29	0	2.335	88	9
29	0	3.204	77	8
29	0	3.311	85	8
29	0	2.77	88	8
29	0	3.607	82	8
29	0	3.649	99	8
29	0	2.631	95	9
29	0	1.36	81	8
29	0	1.298	88	8
29	0	3.34	88	8
29	0	2.697	95	9
29	0	1.858	89	9
29	0	4.439	86	9
29	0	3.805	88	7
29	0	4.108	88	8
29	0	2.39	71	8
29	0	2.363	88	8
29	1	2.412	99	8
29	1	2.362	88	8
29	1	2.964	100	9
29	1	3.417	89	9
29	1	1.865	86	8
29	1	3.748	95	9
29	1	3.973	85	9
29	1	3.733	88	9
29	1	5.64	71	9
29	1	6.738	90	8
29	1	2.945	96	8
29	1	3.051	81	9
29	1	3.527	99	8
29	1	5.043	100	9
29	1	2.785	96	9
29	1	2.488	90	8
29	1	6.131	86	9
29	1	2.343	81	8
30	0	13.768	75	7
30	0	32.764	67	6
30	0	3.768	65	6
30	0	7.073	56	5
30	0	5.9	6	5
30	0	5.423	67	5
30	0	4.253	78	7
30	0	6.301	78	8
30	0	11.443	67	5
30	0	4.906	56	5
30	0	6.45	45	4
30	0	3.302	65	4
30	0	22.052	39	3
30	0	4.467	31	3
30	0	5.1	30	3
30	0	7.864	30	2
30	0	10.949	21	2
30	0	5.334	34	5
30	1	2.506	89	8
30	1	12.732	85	8
30	1	8.081	89	8
30	1	6.187	78	7
30	1	12.984	68	6
30	1	26.834	7	6
30	1	20.465	67	6
30	1	6.596	56	6
30	1	8.416	67	5
30	1	22.784	40	4
30	1	7.395	43	4
30	1	42.685	32	3
30	1	33.775	26	999
30	1	13.685	24	999
30	1	6.46	19	2
30	1	5.504	36	3
30	1	8.826	45	5
30	1	3.986	56	5
