# Supplementary material for: How font size affects judgments of learning: Simultaneous mediating effect of item-specific beliefs about fluency and moderating effect of beliefs about font size and memory
Source: PLoS One. 2018 Jul 20;13(7):e0200888. doi: 10.1371/journal.pone.0200888 (PMC6054382; doi:10.1371/journal.pone.0200888)
Supplement: S2 Data — (CSV) [file pone.0200888.s003.csv]

sub	size	st	EOR	JOL	Belief
1	0	4.078	7	90	27.7777778
1	0	7.907	7	80	27.7777778
1	0	5.522	8	90	27.7777778
1	0	10.847	6	70	27.7777778
1	0	7.353	3	60	27.7777778
1	0	7.692	6	80	27.7777778
1	0	6.892	7	80	27.7777778
1	0	6.25	2	40	27.7777778
1	0	5.636	7	100	27.7777778
1	0	10.526	7	90	27.7777778
1	0	9.541	3	50	27.7777778
1	0	5.14	8	80	27.7777778
1	0	12.92	1	20	27.7777778
1	0	5.189	3	50	27.7777778
1	0	2.345	7	60	27.7777778
1	0	4.526	5	60	27.7777778
1	0	3.784	1	89	27.7777778
1	0	6.201	9	100	27.7777778
1	1	10.405	4	60	27.7777778
1	1	6.834	9	100	27.7777778
1	1	17.11	8	100	27.7777778
1	1	3.997	7	80	27.7777778
1	1	5.601	9	100	27.7777778
1	1	11.025	8	90	27.7777778
1	1	14.432	3	50	27.7777778
1	1	20.374	3	50	27.7777778
1	1	10.485	8	80	27.7777778
1	1	12.117	9	100	27.7777778
1	1	7.713	3	40	27.7777778
1	1	2.458	9	100	27.7777778
1	1	2.636	9	100	27.7777778
1	1	2.492	9	100	27.7777778
1	1	2.649	9	100	27.7777778
1	1	4.222	3	60	27.7777778
1	1	2.784	2	40	27.7777778
1	1	6.957	6	84	27.7777778
2	0	2.844	5	40	16.6666667
2	0	10.144	1	20	16.6666667
2	0	2.24	9	100	16.6666667
2	0	2.273	2	20	16.6666667
2	0	6.774	1	0	16.6666667
2	0	1.526	6	60	16.6666667
2	0	3.015	1	10	16.6666667
2	0	2.062	3	30	16.6666667
2	0	1.552	3	20	16.6666667
2	0	2.841	1	0	16.6666667
2	0	1.505	3	20	16.6666667
2	0	2.065	3	40	16.6666667
2	0	1.772	1	10	16.6666667
2	0	4.02	2	20	16.6666667
2	0	1.757	9	80	16.6666667
2	0	3.168	2	30	16.6666667
2	0	1.807	9	80	16.6666667
2	0	1.988	6	70	16.6666667
2	1	1.443	3	30	16.6666667
2	1	4.602	9	80	16.6666667
2	1	1.233	8	90	16.6666667
2	1	1.169	8	90	16.6666667
2	1	1.231	4	50	16.6666667
2	1	1.4	4	30	16.6666667
2	1	1.249	2	30	16.6666667
2	1	5.981	4	30	16.6666667
2	1	1.49	2	20	16.6666667
2	1	1.1	3	40	16.6666667
2	1	4.082	4	30	16.6666667
2	1	1.853	6	50	16.6666667
2	1	3.893	6	50	16.6666667
2	1	2.799	3	40	16.6666667
2	1	2.243	1	0	16.6666667
2	1	2.049	5	40	16.6666667
2	1	1.492	6	70	16.6666667
2	1	2.068	9	100	16.6666667
3	0	2.393	6	95	-11.1111111
3	0	2.082	9	99	-11.1111111
3	0	5.528	9	100	-11.1111111
3	0	6.548	5	80	-11.1111111
3	0	3.933	9	100	-11.1111111
3	0	5.508	4	70	-11.1111111
3	0	3.141	8	96	-11.1111111
3	0	3.006	6	80	-11.1111111
3	0	2.849	5	85	-11.1111111
3	0	3.995	9	100	-11.1111111
3	0	2.684	6	100	-11.1111111
3	0	1.971	9	100	-11.1111111
3	0	2.805	8	97	-11.1111111
3	0	5.601	7	95	-11.1111111
3	0	1.965	9	100	-11.1111111
3	0	6.035	6	85	-11.1111111
3	0	3.896	6	82	-11.1111111
3	0	4.712	4	65	-11.1111111
3	1	5.073	9	100	-11.1111111
3	1	1.915	9	100	-11.1111111
3	1	2.844	9	100	-11.1111111
3	1	4.592	9	100	-11.1111111
3	1	2.509	9	100	-11.1111111
3	1	4.644	4	75	-11.1111111
3	1	5.872	4	60	-11.1111111
3	1	2.264	8	89	-11.1111111
3	1	2.105	8	85	-11.1111111
3	1	1.72	9	100	-11.1111111
3	1	2.14	9	99	-11.1111111
3	1	2.628	8	99	-11.1111111
3	1	6.011	6	79	-11.1111111
3	1	3.75	6	82	-11.1111111
3	1	4.288	6	69	-11.1111111
3	1	3.068	6	85	-11.1111111
3	1	2.498	9	100	-11.1111111
3	1	4.092	3	40	-11.1111111
4	0	7.132	8	78	16.6666667
4	0	7.493	6	70	16.6666667
4	0	3.207	9	98	16.6666667
4	0	16.864	7	80	16.6666667
4	0	6.384	7	72	16.6666667
4	0	2.072	999	60	16.6666667
4	0	3.176	7	80	16.6666667
4	0	6.272	8	88	16.6666667
4	0	1.857	4	40	16.6666667
4	0	10.11	6	60	16.6666667
4	0	4.275	8	80	16.6666667
4	0	2.263	4	40	16.6666667
4	0	3.223	7	75	16.6666667
4	0	3.923	4	45	16.6666667
4	0	2.686	8	80	16.6666667
4	0	0.888	6	60	16.6666667
4	0	1.006	3	30	16.6666667
4	0	2.529	2	25	16.6666667
4	1	9.596	5	61	16.6666667
4	1	5.512	5	70	16.6666667
4	1	12.569	6	63	16.6666667
4	1	4.367	4	59	16.6666667
4	1	4.304	9	98	16.6666667
4	1	3.918	7	67	16.6666667
4	1	55.241	7	80	16.6666667
4	1	6.758	8	88	16.6666667
4	1	7.53	8	88	16.6666667
4	1	15.161	9	90	16.6666667
4	1	1.471	4	45	16.6666667
4	1	6.821	5	50	16.6666667
4	1	6.96	8	80	16.6666667
4	1	3.046	8	80	16.6666667
4	1	1.579	7	70	16.6666667
4	1	10.421	6	60	16.6666667
4	1	2.23	5	56	16.6666667
4	1	1.833	5	57	16.6666667
5	0	10.787	6	80	0
5	0	12.317	8	90	0
5	0	9.2	8	80	0
5	0	16.087	6	60	0
5	0	4.895	6	50	0
5	0	3.103	8	90	0
5	0	21.529	7	80	0
5	0	11.421	8	80	0
5	0	7.638	9	90	0
5	0	5.285	4	50	0
5	0	7.841	5	60	0
5	0	3.397	9	90	0
5	0	5.786	6	80	0
5	0	1.442	8	80	0
5	0	45.384	8	80	0
5	0	13.853	5	70	0
5	0	12.749	8	90	0
5	0	3.597	7	90	0
5	1	9.35	6	80	0
5	1	8.972	9	90	0
5	1	6.102	6	90	0
5	1	14.982	8	80	0
5	1	6.081	8	90	0
5	1	35.741	9	90	0
5	1	12.694	8	80	0
5	1	9.634	9	90	0
5	1	20.494	8	90	0
5	1	12.366	5	80	0
5	1	12.831	4	60	0
5	1	7.631	6	70	0
5	1	8.66	8	80	0
5	1	6.834	7	60	0
5	1	5.99	6	60	0
5	1	6.405	7	70	0
5	1	3.547	8	80	0
5	1	4.752	7	70	0
6	0	1.008	8	100	16.6666667
6	0	1.128	7	90	16.6666667
6	0	1.777	9	70	16.6666667
6	0	1.113	5	30	16.6666667
6	0	1.15	8	60	16.6666667
6	0	1.492	7	10	16.6666667
6	0	1.641	9	25	16.6666667
6	0	1.172	9	50	16.6666667
6	0	1.801	9	0	16.6666667
6	0	3.673	9	80	16.6666667
6	0	2.887	9	60	16.6666667
6	0	2.955	9	60	16.6666667
6	0	0.948	8	55	16.6666667
6	0	3.014	7	70	16.6666667
6	0	2.152	8	45	16.6666667
6	0	1.674	8	10	16.6666667
6	0	1.821	7	40	16.6666667
6	0	4.941	8	45	16.6666667
6	1	7.106	9	100	16.6666667
6	1	1.087	8	60	16.6666667
6	1	1.232	8	20	16.6666667
6	1	0.854	9	100	16.6666667
6	1	0.854	9	100	16.6666667
6	1	0.683	6	50	16.6666667
6	1	1.623	9	80	16.6666667
6	1	3.729	8	30	16.6666667
6	1	3.962	8	100	16.6666667
6	1	2.556	9	60	16.6666667
6	1	2.543	9	80	16.6666667
6	1	2.833	8	65	16.6666667
6	1	5.725	9	60	16.6666667
6	1	5.306	9	70	16.6666667
6	1	0.47	9	75	16.6666667
6	1	2.161	8	70	16.6666667
6	1	1.84	7	65	16.6666667
6	1	2.917	8	65	16.6666667
7	0	2.735	5	55	11.1111111
7	0	3.107	3	40	11.1111111
7	0	1.464	5	65	11.1111111
7	0	2.046	6	82	11.1111111
7	0	0.607	4	55	11.1111111
7	0	0.576	3	42	11.1111111
7	0	0.951	5	46	11.1111111
7	0	1.015	8	90	11.1111111
7	0	0.621	3	36	11.1111111
7	0	0.645	4	56	11.1111111
7	0	0.535	4	55	11.1111111
7	0	0.376	4	70	11.1111111
7	0	1.024	2	40	11.1111111
7	0	1.316	3	35	11.1111111
7	0	0.395	4	45	11.1111111
7	0	0.409	3	40	11.1111111
7	0	0.463	3	34	11.1111111
7	0	0.364	4	70	11.1111111
7	1	2.505	6	80	11.1111111
7	1	1.793	5	75	11.1111111
7	1	1.936	6	86	11.1111111
7	1	0.817	6	89	11.1111111
7	1	0.768	8	89	11.1111111
7	1	0.544	8	90	11.1111111
7	1	0.909	6	89	11.1111111
7	1	0.594	7	88	11.1111111
7	1	0.434	6	88	11.1111111
7	1	0.348	7	82	11.1111111
7	1	0.399	7	87	11.1111111
7	1	0.337	7	85	11.1111111
7	1	0.372	7	80	11.1111111
7	1	0.375	7	86	11.1111111
7	1	4.151	5	80	11.1111111
7	1	1.067	5	70	11.1111111
7	1	0.454	4	75	11.1111111
7	1	0.329	6	80	11.1111111
8	0	12.492	8	80	11.1111111
8	0	27.67	8	70	11.1111111
8	0	12.411	8	70	11.1111111
8	0	19.947	7	65	11.1111111
8	0	8.833	6	65	11.1111111
8	0	20.982	7	68	11.1111111
8	0	15.176	6.8	60	11.1111111
8	0	20.359	5	60	11.1111111
8	0	12.091	6	50	11.1111111
8	0	30.894	6	50	11.1111111
8	0	20.329	6	45	11.1111111
8	0	7.208	6	45	11.1111111
8	0	19.124	5	46	11.1111111
8	0	46.268	5	40	11.1111111
8	0	5.53	5.2	40	11.1111111
8	0	12.694	5	40	11.1111111
8	0	7.562	4	42	11.1111111
8	0	11.983	5	40	11.1111111
8	1	35.265	8	85	11.1111111
8	1	24.577	8	70	11.1111111
8	1	35.248	8	70	11.1111111
8	1	11.749	9	70	11.1111111
8	1	9.382	9	81	11.1111111
8	1	23.378	8	75	11.1111111
8	1	24.093	8	70	11.1111111
8	1	28.341	9	70	11.1111111
8	1	6.943	9	80	11.1111111
8	1	21.459	8	70	11.1111111
8	1	15.636	8	70	11.1111111
8	1	20.959	8	70	11.1111111
8	1	32.567	9	55	11.1111111
8	1	23.866	9	50	11.1111111
8	1	12.578	8.5	62	11.1111111
8	1	16.351	8	68	11.1111111
8	1	20.398	8	55	11.1111111
8	1	11.435	6	45	11.1111111
9	0	26.22	1	4	38.8888889
9	0	9.581	4	80	38.8888889
9	0	14.892	4	50	38.8888889
9	0	9.523	4	60	38.8888889
9	0	9.594	7	30	38.8888889
9	0	8.053	4	60	38.8888889
9	0	10.837	8	40	38.8888889
9	0	7.987	8	60	38.8888889
9	0	8.869	9	80	38.8888889
9	0	4.864	8	90	38.8888889
9	0	5.091	9	80	38.8888889
9	0	5.997	9	70	38.8888889
9	0	4.692	9	50	38.8888889
9	0	2.055	9	80	38.8888889
9	0	7.349	8	70	38.8888889
9	0	11.702	9	50	38.8888889
9	0	5.207	8	100	38.8888889
9	0	9.674	8	60	38.8888889
9	1	5.082	9	100	38.8888889
9	1	53.751	7	80	38.8888889
9	1	11.634	1	9	38.8888889
9	1	10.242	999	9	38.8888889
9	1	13.26	7	59	38.8888889
9	1	8.065	7	80	38.8888889
9	1	6.073	4	58	38.8888889
9	1	5.44	4	80	38.8888889
9	1	6.94	7	60	38.8888889
9	1	12.38	8	70	38.8888889
9	1	4.303	9	100	38.8888889
9	1	4.846	6	70	38.8888889
9	1	43.063	9	80	38.8888889
9	1	4.62	9	100	38.8888889
9	1	13.545	9	100	38.8888889
9	1	6.198	9	100	38.8888889
9	1	10.939	8	60	38.8888889
9	1	6.703	9	70	38.8888889
10	0	11.902	1	50	55.5555556
10	0	4.367	1	20	55.5555556
10	0	13.57	1	50	55.5555556
10	0	6.272	2	40	55.5555556
10	0	6.309	3	30	55.5555556
10	0	13.674	6	20	55.5555556
10	0	5.476	1	50	55.5555556
10	0	21.594	1	75	55.5555556
10	0	4.993	5	40	55.5555556
10	0	5.054	2	30	55.5555556
10	0	3.426	1	10	55.5555556
10	0	6.294	1	60	55.5555556
10	0	3.244	1	10	55.5555556
10	0	5.302	8	30	55.5555556
10	0	7.06	5	10	55.5555556
10	0	4.867	2	85	55.5555556
10	0	2.635	6	30	55.5555556
10	0	2.862	8	60	55.5555556
10	1	4.492	1	80	55.5555556
10	1	5.082	8	55	55.5555556
10	1	22.239	8	80	55.5555556
10	1	15.441	9	60	55.5555556
10	1	5.308	9	85	55.5555556
10	1	9.34	9	100	55.5555556
10	1	5.604	6	70	55.5555556
10	1	6.511	8	60	55.5555556
10	1	8.859	9	50	55.5555556
10	1	28.637	8	50	55.5555556
10	1	4.058	8	50	55.5555556
10	1	9.506	7	65	55.5555556
10	1	11.949	2	75	55.5555556
10	1	6.56	5	70	55.5555556
10	1	2.2	5	80	55.5555556
10	1	2.095	8	90	55.5555556
10	1	8.952	9	75	55.5555556
10	1	3.527	9	100	55.5555556
11	0	7.299	9	99	33.3333333
11	0	6.87	9	100	33.3333333
11	0	11.147	9	100	33.3333333
11	0	8.222	9	100	33.3333333
11	0	11.13	9	100	33.3333333
11	0	5.007	9	100	33.3333333
11	0	7.399	9	100	33.3333333
11	0	10.814	9	98	33.3333333
11	0	7.798	8	95	33.3333333
11	0	10.391	9	100	33.3333333
11	0	3.967	9	100	33.3333333
11	0	4.927	9	100	33.3333333
11	0	6.367	9	100	33.3333333
11	0	17.041	9	89	33.3333333
11	0	2.999	9	0	33.3333333
11	0	6.572	9	100	33.3333333
11	0	8.037	9	95	33.3333333
11	0	7.87	7	95	33.3333333
11	1	7.244	9	100	33.3333333
11	1	6.868	8	80	33.3333333
11	1	10.814	8	95	33.3333333
11	1	11.804	9	100	33.3333333
11	1	8.414	9	100	33.3333333
11	1	13.041	9	100	33.3333333
11	1	12.304	9	100	33.3333333
11	1	3.435	9	100	33.3333333
11	1	6.856	9	100	33.3333333
11	1	5.828	9	100	33.3333333
11	1	3.016	9	100	33.3333333
11	1	3.387	9	100	33.3333333
11	1	9.447	9	100	33.3333333
11	1	8.44	9	100	33.3333333
11	1	11.166	9	100	33.3333333
11	1	3.825	9	100	33.3333333
11	1	4.365	9	100	33.3333333
11	1	5.301	9	100	33.3333333
12	0	17.283	6	22	5.5555556
12	0	12.139	2	0	5.5555556
12	0	16.575	6	88	5.5555556
12	0	8.035	9	100	5.5555556
12	0	8.363	3	0	5.5555556
12	0	12.769	9	0	5.5555556
12	0	11.545	3	55	5.5555556
12	0	12.917	2	0	5.5555556
12	0	11.439	6	0	5.5555556
12	0	16.777	6	0	5.5555556
12	0	4.47	6	0	5.5555556
12	0	10.717	2	0	5.5555556
12	0	13.495	9	100	5.5555556
12	0	8.499	9	0	5.5555556
12	0	17.909	1	0	5.5555556
12	0	11.14	8	0	5.5555556
12	0	11.25	9	0	5.5555556
12	0	9.491	1	5	5.5555556
12	1	8.434	9	55	5.5555556
12	1	12.162	9	44	5.5555556
12	1	15.482	9	100	5.5555556
12	1	13.151	6	0	5.5555556
12	1	15.71	1	2	5.5555556
12	1	12.036	9	5	5.5555556
12	1	15.218	6	66	5.5555556
12	1	13.122	6	2	5.5555556
12	1	8.084	9	99	5.5555556
12	1	9.021	8	55	5.5555556
12	1	7.186	9	99	5.5555556
12	1	9.195	9	0	5.5555556
12	1	11.928	6	99	5.5555556
12	1	14.262	9	2	5.5555556
12	1	8.572	9	99	5.5555556
12	1	16.86	6	88	5.5555556
12	1	6.997	1	0	5.5555556
12	1	8.3	8	99	5.5555556
13	0	3.979	7	60	11.1111111
13	0	6.483	8	85	11.1111111
13	0	5.572	7	65	11.1111111
13	0	3.682	8	70	11.1111111
13	0	3.385	8	80	11.1111111
13	0	8.671	9	90	11.1111111
13	0	1.419	8	55	11.1111111
13	0	2.934	7	46	11.1111111
13	0	3.716	9	60	11.1111111
13	0	5.434	9	87	11.1111111
13	0	2.674	9	90	11.1111111
13	0	2.667	8	54	11.1111111
13	0	8.144	7	40	11.1111111
13	0	2.513	7	68	11.1111111
13	0	3.032	8	64	11.1111111
13	0	3.007	8	55	11.1111111
13	0	2.838	8	80	11.1111111
13	0	1.518	8	40	11.1111111
13	1	4.707	9	70	11.1111111
13	1	12.966	9	67	11.1111111
13	1	5.677	7	55	11.1111111
13	1	8.084	9	90	11.1111111
13	1	4.452	9	50	11.1111111
13	1	2.797	9	80	11.1111111
13	1	2.098	9	90	11.1111111
13	1	5.194	8	54	11.1111111
13	1	6.658	9	44	11.1111111
13	1	4.461	8	80	11.1111111
13	1	4.322	9	70	11.1111111
13	1	1.713	9	999	11.1111111
13	1	2.378	9	70	11.1111111
13	1	3.541	6	50	11.1111111
13	1	2.332	8	70	11.1111111
13	1	2.938	9	88	11.1111111
13	1	1.934	9	44	11.1111111
13	1	2.533	9	60	11.1111111
14	0	13.35	7	80	0
14	0	22.802	6	60	0
14	0	12.67	1	5	0
14	0	13.554	6	60	0
14	0	4.359	5	50	0
14	0	39.816	4	50	0
14	0	5.237	5	50	0
14	0	21.065	4	40	0
14	0	31.014	8	80	0
14	0	5.34	6	60	0
14	0	5.02	6	65	0
14	0	8.274	2	30	0
14	0	16.046	1	10	0
14	0	6.364	6	60	0
14	0	13.071	1	10	0
14	0	19.524	5	50	0
14	0	7.137	4	40	0
14	0	18.949	4	40	0
14	1	16.85776471	8	80	0
14	1	4.025	9	90	0
14	1	20.739	4	40	0
14	1	14.97	7	70	0
14	1	36.22	6	60	0
14	1	10.439	4	54	0
14	1	48.031	6	60	0
14	1	8.699	3	30	0
14	1	8.661	6	60	0
14	1	46.363	1	0	0
14	1	21.402	3	30	0
14	1	4.015	6	60	0
14	1	10.146	3	35	0
14	1	3.038	2	15	0
14	1	5.503	2	20	0
14	1	5.997	4	45	0
14	1	28.972	3	30	0
14	1	9.362	5	50	0
15	0	6.174	9	100	22.2222222
15	0	6.107	9	100	22.2222222
15	0	2.579	9	100	22.2222222
15	0	4.548	8	80	22.2222222
15	0	36.609	8	80	22.2222222
15	0	10.148	8	90	22.2222222
15	0	14.128	9	100	22.2222222
15	0	4.833	2	10	22.2222222
15	0	7.071	9	100	22.2222222
15	0	5.327	9	80	22.2222222
15	0	16.345	5	90	22.2222222
15	0	16.581	9	80	22.2222222
15	0	11.732	9	100	22.2222222
15	0	2.943	9	100	22.2222222
15	0	7.28	8	0	22.2222222
15	0	17.079	9	80	22.2222222
15	0	16.762	9	100	22.2222222
15	0	19.301	8	100	22.2222222
15	1	12.73	9	100	22.2222222
15	1	6.209	9	100	22.2222222
15	1	10.775	9	100	22.2222222
15	1	9.399	9	100	22.2222222
15	1	7.955	9	100	22.2222222
15	1	5.57	9	100	22.2222222
15	1	6.382	9	100	22.2222222
15	1	22.928	8	100	22.2222222
15	1	13.32	9	100	22.2222222
15	1	6.745	9	100	22.2222222
15	1	2.339	9	100	22.2222222
15	1	6.751	9	80	22.2222222
15	1	7.128	8	80	22.2222222
15	1	9.295	9	90	22.2222222
15	1	10.506	9	100	22.2222222
15	1	4.785	7	80	22.2222222
15	1	5.517	8	80	22.2222222
15	1	15.338	7	80	22.2222222
16	0	2.442	7	80	22.2222222
16	0	8.511	6	80	22.2222222
16	0	5.883	7	60	22.2222222
16	0	8.751	5	60	22.2222222
16	0	2.81	8	70	22.2222222
16	0	1.684	5	50	22.2222222
16	0	8.296	4	50	22.2222222
16	0	3.875	5	60	22.2222222
16	0	5.667	6	70	22.2222222
16	0	1.776	6	40	22.2222222
16	0	2.174	7	80	22.2222222
16	0	2.901	6	70	22.2222222
16	0	1.166	6	30	22.2222222
16	0	0.833	7	40	22.2222222
16	0	1.122	8	60	22.2222222
16	0	0.968	7	70	22.2222222
16	0	3.323	8	60	22.2222222
16	0	1.767	7	80	22.2222222
16	1	3.847	7	70	22.2222222
16	1	12.163	8	80	22.2222222
16	1	1.125	8	60	22.2222222
16	1	1.967	5	50	22.2222222
16	1	2.183	9	70	22.2222222
16	1	1.817	6	70	22.2222222
16	1	6.559	9	80	22.2222222
16	1	1.921	8	40	22.2222222
16	1	1.407	6	70	22.2222222
16	1	1.73	6	70	22.2222222
16	1	3.563	8	80	22.2222222
16	1	1.413	8	70	22.2222222
16	1	2.768	8	70	22.2222222
16	1	3.32	8	40	22.2222222
16	1	2.03	7	70	22.2222222
16	1	0.792	8	50	22.2222222
16	1	1.768	8	70	22.2222222
16	1	1.757	7	70	22.2222222
17	0	8.115	9	95	11.1111111
17	0	8.589	8	80	11.1111111
17	0	45.744	8	85	11.1111111
17	0	15.395	8	87	11.1111111
17	0	1.946	9	98	11.1111111
17	0	12.558	9	88	11.1111111
17	0	1.81	9	95	11.1111111
17	0	2.486	8	95	11.1111111
17	0	18.881	7	89	11.1111111
17	0	16.259	9	96	11.1111111
17	0	5.802	7	94	11.1111111
17	0	11.286	9	82	11.1111111
17	0	5.744	8	90	11.1111111
17	0	5.949	6	76	11.1111111
17	0	30.79	8	86	11.1111111
17	0	18.424	9	89	11.1111111
17	0	12.422	8	85	11.1111111
17	0	26.191	8	85	11.1111111
17	1	13.766	7	90	11.1111111
17	1	8.424	9	95	11.1111111
17	1	3.904	8	90	11.1111111
17	1	6.736	8	94	11.1111111
17	1	5.578	8	81	11.1111111
17	1	4.595	9	98	11.1111111
17	1	10.566	8	95	11.1111111
17	1	11.072	8	87	11.1111111
17	1	6.359	8	95	11.1111111
17	1	24.733	9	75	11.1111111
17	1	3.504	8	95	11.1111111
17	1	15.855	8	78	11.1111111
17	1	13.163	8	94	11.1111111
17	1	12.27	9	96	11.1111111
17	1	16.737	9	92	11.1111111
17	1	35.361	9	90	11.1111111
17	1	13.253	9	95	11.1111111
17	1	36.808	7	85	11.1111111
18	0	12.104	9	100	22.2222222
18	0	19.647	9	60	22.2222222
18	0	2.98	9	9	22.2222222
18	0	2.392	9	90	22.2222222
18	0	15.035	9	55	22.2222222
18	0	6.401	9	70	22.2222222
18	0	2.051	5	56	22.2222222
18	0	12.105	8	40	22.2222222
18	0	2.808	9	100	22.2222222
18	0	5.616	5	44	22.2222222
18	0	4.917	4	60	22.2222222
18	0	1.884	7	100	22.2222222
18	0	1.531	9	100	22.2222222
18	0	3.086	5	0	22.2222222
18	0	6.48	8	4	22.2222222
18	0	2.686	3	0	22.2222222
18	0	4.443	8	0	22.2222222
18	0	2.232	6	3	22.2222222
18	1	12.586	9	50	22.2222222
18	1	12.986	9	60	22.2222222
18	1	11.057	9	5	22.2222222
18	1	6.596	9	90	22.2222222
18	1	17.282	9	100	22.2222222
18	1	3.26	9	100	22.2222222
18	1	2.282	9	100	22.2222222
18	1	2.328	7	40	22.2222222
18	1	2.748	9	60	22.2222222
18	1	1.433	9	100	22.2222222
18	1	6.47	9	100	22.2222222
18	1	2.616	9	50	22.2222222
18	1	1.564	9	100	22.2222222
18	1	4.687	9	60	22.2222222
18	1	7.324	4	0	22.2222222
18	1	3.483	8	30	22.2222222
18	1	2.84	9	100	22.2222222
18	1	4.398	9	100	22.2222222
19	0	32.34	9	68	22.2222222
19	0	42.003	7	56	22.2222222
19	0	23.863	9	90	22.2222222
19	0	25.486	7	88	22.2222222
19	0	27.306	5	11	22.2222222
19	0	4.353	6	99	22.2222222
19	0	10.628	7	55	22.2222222
19	0	18.672	5	3	22.2222222
19	0	18.758	1	85	22.2222222
19	0	4.725	4	42	22.2222222
19	0	5.533	6	56	22.2222222
19	0	13.928	6	74	22.2222222
19	0	9.231	3	0	22.2222222
19	0	8.631	5	2	22.2222222
19	0	3.676	7	12	22.2222222
19	0	9.171	6	81	22.2222222
19	0	4.592	8	8	22.2222222
19	0	7.324	8	51	22.2222222
19	1	28.073	5	40	22.2222222
19	1	25.076	8	30	22.2222222
19	1	28.746	9	10	22.2222222
19	1	10.168	9	92	22.2222222
19	1	33.025	1	20	22.2222222
19	1	19.118	9	96	22.2222222
19	1	22.384	9	30	22.2222222
19	1	21.499	8	52	22.2222222
19	1	13.779	8	2	22.2222222
19	1	7.706	9	81	22.2222222
19	1	9.585	9	70	22.2222222
19	1	16.128	8	5	22.2222222
19	1	8.814	9	23	22.2222222
19	1	4.169	8	53	22.2222222
19	1	6.753	8	88	22.2222222
19	1	4.781	9	100	22.2222222
19	1	6.678	9	46	22.2222222
19	1	5.349	9	23	22.2222222
20	0	6.119	4	80	0
20	0	8.318	6	40	0
20	0	11.066	4	80	0
20	0	10.769	2	30	0
20	0	7.691	8	50	0
20	0	19.836	8	45	0
20	0	2.536	6	80	0
20	0	10.259	5	40	0
20	0	999	7	80	0
20	0	2.543	5	90	0
20	0	1.697	3	60	0
20	0	1.103	999	80	0
20	0	0.84	4	80	0
20	0	1.532	4	79	0
20	0	1.723	8	70	0
20	0	2.111	7	80	0
20	0	1.276	7	57	0
20	0	1.049	7	96	0
20	1	11.098	8	100	0
20	1	9.009	8	50	0
20	1	26.207	5	70	0
20	1	4.117	999	999	0
20	1	2.01	5	78	0
20	1	2.781	5	70	0
20	1	4.088	3	90	0
20	1	2.621	7	89	0
20	1	0.891	4	80	0
20	1	1.837	5	79	0
20	1	1.564	7	60	0
20	1	999	4	90	0
20	1	2.506	2	79	0
20	1	3.239	4	80	0
20	1	1.706	6	90	0
20	1	1.058	7	90	0
20	1	1.117	6	73	0
20	1	0.745	5	79	0
21	0	4.404	3	90	0
21	0	3.634	7	96	0
21	0	2.595	9	98	0
21	0	3.062	9	99	0
21	0	1.941	6	93	0
21	0	4.081	8	97	0
21	0	2.921	8	93	0
21	0	2.991	7	94	0
21	0	5.586	7	96	0
21	0	2.559	8	98	0
21	0	1.481	8	95	0
21	0	1.055	9	99	0
21	0	4.913	9	99	0
21	0	3.403	8	98	0
21	0	2.747	6	96	0
21	0	1.947	7	99	0
21	0	2.996	8	99	0
21	0	2.775	9	97	0
21	1	3.107	8	96	0
21	1	6.55	8	96	0
21	1	1.068	9	99	0
21	1	4.815	9	98	0
21	1	2.283	9	98	0
21	1	4.585	6	90	0
21	1	1.514	9	100	0
21	1	1.543	7	96	0
21	1	2.945	6	96	0
21	1	3.243	7	96	0
21	1	1.648	9	100	0
21	1	2.544	9	100	0
21	1	2.868	8	98	0
21	1	3.582	9	99	0
21	1	2.112	9	99	0
21	1	2.463	9	98	0
21	1	3.055	7	97	0
21	1	2.347	5	93	0
22	0	13.628	5	65	-11.1111111
22	0	8.284	1	40	-11.1111111
22	0	22.86	1	20	-11.1111111
22	0	18.206	2	10	-11.1111111
22	0	9.916	2	23	-11.1111111
22	0	8.725	4	45	-11.1111111
22	0	14.671	2	10	-11.1111111
22	0	6.451	1	2	-11.1111111
22	0	4.583	1	10	-11.1111111
22	0	7.256	1	2	-11.1111111
22	0	4.417	2	5	-11.1111111
22	0	9.034	5	50	-11.1111111
22	0	27.482	1	40	-11.1111111
22	0	15.908	1	10	-11.1111111
22	0	10.444	2	22	-11.1111111
22	0	12.205	2	50	-11.1111111
22	0	16.117	1	10	-11.1111111
22	0	13.537	3	0	-11.1111111
22	1	7.492	5	70	-11.1111111
22	1	3.315	6	95	-11.1111111
22	1	18.898	6	40	-11.1111111
22	1	5.463	5	50	-11.1111111
22	1	6.195	5	50	-11.1111111
22	1	6.954	6	51	-11.1111111
22	1	16.881	5	39	-11.1111111
22	1	10.855	5	40	-11.1111111
22	1	5.388	5	60	-11.1111111
22	1	6.404	5	40	-11.1111111
22	1	4.423	6	60	-11.1111111
22	1	2.41	5	50	-11.1111111
22	1	7.172	2	32	-11.1111111
22	1	2.12	5	50	-11.1111111
22	1	8.53	5	55	-11.1111111
22	1	10.64	5	50	-11.1111111
22	1	18.774	6	50	-11.1111111
22	1	10.132	4	15	-11.1111111
23	0	12.247	8	80	11.1111111
23	0	17.057	7	60	11.1111111
23	0	37.593	6	50	11.1111111
23	0	26.969	8	60	11.1111111
23	0	11.943	7	60	11.1111111
23	0	10.569	7	70	11.1111111
23	0	16.638	7	60	11.1111111
23	0	6.473	8	80	11.1111111
23	0	36.843	8	60	11.1111111
23	0	44.517	6	70	11.1111111
23	0	16.722	6	80	11.1111111
23	0	8.586	9	100	11.1111111
23	0	57.019	6	40	11.1111111
23	0	20.904	6	40	11.1111111
23	0	27.772	5	40	11.1111111
23	0	12.769	8	60	11.1111111
23	0	26.527	5	70	11.1111111
23	0	16.66	5	80	11.1111111
23	1	14.729	9	70	11.1111111
23	1	10.048	8	60	11.1111111
23	1	40.099	8	80	11.1111111
23	1	8.978	9	80	11.1111111
23	1	56.715	9	90	11.1111111
23	1	7.369	9	80	11.1111111
23	1	18.049	9	100	11.1111111
23	1	81.076	9	80	11.1111111
23	1	11.549	8	20	11.1111111
23	1	24.918	9	80	11.1111111
23	1	89.733	9	40	11.1111111
23	1	20.707	9	90	11.1111111
23	1	148.813	9	80	11.1111111
23	1	49.478	9	100	11.1111111
23	1	4.008	9	90	11.1111111
23	1	25.991	9	100	11.1111111
23	1	11.555	8	70	11.1111111
23	1	9.259	9	100	11.1111111
24	1	21.149	8	70	11.1111111
24	1	8.204	5	70	11.1111111
24	0	15.476	8	60	11.1111111
24	0	11.295	8	80	11.1111111
24	0	12.626	7	50	11.1111111
24	1	10.409	6	40	11.1111111
24	0	7.849	6	80	11.1111111
24	1	12.144	6	70	11.1111111
24	1	11.207	6	80	11.1111111
24	1	17.1	4	60	11.1111111
24	0	11.546	4	60	11.1111111
24	1	21.373	8	60	11.1111111
24	1	14.529	8	60	11.1111111
24	0	11.086	6	80	11.1111111
24	1	13.589	7	60	11.1111111
24	1	11.056	5	80	11.1111111
24	0	8.772	6	80	11.1111111
24	1	9.918	6	80	11.1111111
24	0	7.455	7	80	11.1111111
24	0	11.186	4	90	11.1111111
24	0	8.968	5	60	11.1111111
24	1	18.881	8	50	11.1111111
24	1	19.048	8	30	11.1111111
24	1	5.953	3	80	11.1111111
24	0	11.419	3	90	11.1111111
24	0	13.389	5	60	11.1111111
24	0	10.63	7	60	11.1111111
24	1	3.632	4	80	11.1111111
24	0	9.82	7	60	11.1111111
24	0	6.782	5	50	11.1111111
24	0	12.243	7	0	11.1111111
24	1	13.955	7	70	11.1111111
24	0	7.867	5	0	11.1111111
24	1	12.637	6	80	11.1111111
24	1	19.016	6	70	11.1111111
24	0	5.164	5	60	11.1111111
25	0	2.822	9	100	-11.1111111
25	1	3.151	9	100	-11.1111111
25	1	2.146	8	90	-11.1111111
25	0	2.23	9	100	-11.1111111
25	1	2.799	7	70	-11.1111111
25	0	5.288	9	100	-11.1111111
25	0	3.194	9	100	-11.1111111
25	1	2.407	9	90	-11.1111111
25	1	1.807	9	100	-11.1111111
25	1	2.663	9	90	-11.1111111
25	0	2.288	6	80	-11.1111111
25	1	1.843	9	100	-11.1111111
25	0	1.872	8	70	-11.1111111
25	0	2.313	9	50	-11.1111111
25	1	1.968	9	60	-11.1111111
25	1	3.392	7	70	-11.1111111
25	0	1.618	9	70	-11.1111111
25	1	1.414	9	100	-11.1111111
25	1	1.199	9	80	-11.1111111
25	0	1.729	9	100	-11.1111111
25	0	2.116	9	80	-11.1111111
25	1	1.234	9	90	-11.1111111
25	0	0.947	9	100	-11.1111111
25	1	1.136	9	90	-11.1111111
25	1	1.057	9	70	-11.1111111
25	0	2.77	6	90	-11.1111111
25	0	3.669	8	60	-11.1111111
25	0	2.251	9	90	-11.1111111
25	1	1.487	9	90	-11.1111111
25	0	2.143	9	90	-11.1111111
25	1	2.992	9	100	-11.1111111
25	0	1.546	9	100	-11.1111111
25	0	1.77	6	80	-11.1111111
25	1	1.727	9	100	-11.1111111
25	1	1.537	9	60	-11.1111111
25	0	3.51	9	70	-11.1111111
26	1	2.594	5	85	27.7777778
26	1	4.668	7	99	27.7777778
26	0	9.209	7	96	27.7777778
26	0	1.913	7	60	27.7777778
26	0	4.608	8	88	27.7777778
26	1	4.401	9	100	27.7777778
26	0	4.282	9	90	27.7777778
26	0	1.996	8	99	27.7777778
26	1	3.232	8	70	27.7777778
26	0	1.371	7	85	27.7777778
26	0	1.352	9	88	27.7777778
26	0	0.879	9	99	27.7777778
26	1	1.338	8	95	27.7777778
26	1	1.292	8	60	27.7777778
26	1	1.419	7	50	27.7777778
26	0	1.279	7	70	27.7777778
26	0	0.881	7	60	27.7777778
26	1	0.977	8	80	27.7777778
26	1	1.196	8	95	27.7777778
26	0	1.001	4	30	27.7777778
26	1	0.91	7	70	27.7777778
26	0	0.992	7	60	27.7777778
26	1	1.378	6	50	27.7777778
26	0	0.792	9	50	27.7777778
26	1	1.028	6	40	27.7777778
26	1	0.848	9	75	27.7777778
26	1	1.321	8	35	27.7777778
26	0	0.769	8	50	27.7777778
26	0	0.914	8	65	27.7777778
26	1	7.56	7	88	27.7777778
26	1	2.911	8	95	27.7777778
26	1	4.021	7	55	27.7777778
26	0	0.81	8	80	27.7777778
26	0	1.458	5	52	27.7777778
26	0	2.718	7	60	27.7777778
26	1	2.545	7	33	27.7777778
27	0	8.403	4	60	11.1111111
27	0	11.333	2	20	11.1111111
27	1	18.569	9	100	11.1111111
27	1	25.512	9	70	11.1111111
27	0	8.619	3	20	11.1111111
27	0	20.83	3	40	11.1111111
27	0	30.556	3	30	11.1111111
27	1	15.417	9	70	11.1111111
27	1	52.289	9	100	11.1111111
27	0	31.467	5	90	11.1111111
27	0	17.448	1	0	11.1111111
27	1	17.755	2	0	11.1111111
27	1	15.082	8	90	11.1111111
27	0	31.008	1	0	11.1111111
27	0	17.878	1	0	11.1111111
27	1	18.319	8	80	11.1111111
27	1	12.345	9	100	11.1111111
27	0	25.574	5	10	11.1111111
27	1	18.38	9	100	11.1111111
27	1	9.42	9	100	11.1111111
27	0	16.378	1	30	11.1111111
27	1	14.744	8	99	11.1111111
27	0	13.575	3	15	11.1111111
27	0	16.183	1	40	11.1111111
27	0	18.047	1	0	11.1111111
27	1	24.037	9	89	11.1111111
27	1	12.591	2	32	11.1111111
27	0	27.619	2	30	11.1111111
27	1	18.162	9	100	11.1111111
27	1	16.284	6	85	11.1111111
27	0	22.868	6	50	11.1111111
27	0	7.634	6	20	11.1111111
27	1	27.865	6	60	11.1111111
27	1	7.135	6	70	11.1111111
27	0	15.301	8	30	11.1111111
27	1	16.45	6	40	11.1111111
28	0	9.102	7	72	-22.2222222
28	0	9.445	9	60	-22.2222222
28	0	13.677	9	85	-22.2222222
28	0	12.138	5	60	-22.2222222
28	0	34.714	7	42	-22.2222222
28	0	7.114	7	62	-22.2222222
28	0	9.232	6	86	-22.2222222
28	0	5.835	8	80	-22.2222222
28	0	1.702	9	100	-22.2222222
28	0	1.868	9	84	-22.2222222
28	0	2.302	5	74	-22.2222222
28	0	3.741	5	32	-22.2222222
28	0	3.038	5	58	-22.2222222
28	0	1.993	8	0	-22.2222222
28	0	1.933	6	10	-22.2222222
28	0	3.212	4	12	-22.2222222
28	0	1.448	999	60	-22.2222222
28	0	56.975	6	54	-22.2222222
28	1	12.678	8	75	-22.2222222
28	1	15.281	9	55	-22.2222222
28	1	28.137	8	70	-22.2222222
28	1	9.7	9	60	-22.2222222
28	1	38.08	9	68	-22.2222222
28	1	12.132	9	100	-22.2222222
28	1	8.055	9	100	-22.2222222
28	1	53.968	7	36	-22.2222222
28	1	10.037	5	0	-22.2222222
28	1	9.019	4	10	-22.2222222
28	1	3.12	9	0	-22.2222222
28	1	5.882	8	0	-22.2222222
28	1	2.918	7	70	-22.2222222
28	1	2	7	40	-22.2222222
28	1	4.191	7	5	-22.2222222
28	1	7.911	7	43	-22.2222222
28	1	1.052	9	40	-22.2222222
28	1	2.098	8	0	-22.2222222
29	0	5.808	3	40	0
29	0	1.479	2	999	0
29	0	1.392	3	40	0
29	0	4.778	3	40	0
29	0	5.174	3	69	0
29	0	1.862	7	0	0
29	0	2.648	6	50	0
29	0	1.934	9	30	0
29	0	2.563	8	80	0
29	0	1.347	6	30	0
29	0	2.347	8	20	0
29	0	3.29	8	70	0
29	0	2.547	5	0	0
29	0	2.775	2	10	0
29	0	2.463	3	20	0
29	0	4.104	999	40	0
29	0	999	999	999	0
29	0	999	999	999	0
29	1	5.019	3	40	0
29	1	1.35	5	70	0
29	1	2.59	5	60	0
29	1	1.181	4	0	0
29	1	5.051	5	50	0
29	1	3.706	7	70	0
29	1	2.389	8	65	0
29	1	1.343	6	60	0
29	1	1.224	7	80	0
29	1	1.136	6	0	0
29	1	1.133	8	80	0
29	1	2.182	8	90	0
29	1	0.866	8	80	0
29	1	5.492	8	80	0
29	1	1.217	7	70	0
29	1	3.827	6	40	0
29	1	1.434	8	60	0
29	1	999	999	999	0
30	0	14.267	9	50	0
30	0	15.859	6	50	0
30	0	11.79	9	60	0
30	0	30.814	7	50	0
30	0	18.928	9	50	0
30	0	12.384	6	50	0
30	0	8.448	8	30	0
30	0	35.853	8	40	0
30	0	7.938	7	20	0
30	0	10.436	7	10	0
30	0	12.902	7	10	0
30	0	7.427	6	40	0
30	0	7.339	8	10	0
30	0	5.054	7	20	0
30	0	7.841	7	10	0
30	0	3.384	8	60	0
30	0	4.101	7	20	0
30	0	3.208	8	20	0
30	1	18.078	8	90	0
30	1	18.654	9	70	0
30	1	9.175	8	70	0
30	1	32.046	4	30	0
30	1	21.168	9	30	0
30	1	24.161	9	60	0
30	1	4.612	8	30	0
30	1	26.303	8	50	0
30	1	9.536	8	60	0
30	1	5.204	5	20	0
30	1	5.843	9	60	0
30	1	8.492	9	10	0
30	1	12.29	4	10	0
30	1	8.21	9	40	0
30	1	12.952	9	40	0
30	1	6.962	9	60	0
30	1	3.749	9	70	0
30	1	7.276	7	30	0
