# Supplementary material for: How font size affects judgments of learning: Simultaneous mediating effect of item-specific beliefs about fluency and moderating effect of beliefs about font size and memory
Source: PLoS One. 2018 Jul 20;13(7):e0200888. doi: 10.1371/journal.pone.0200888 (PMC6054382; doi:10.1371/journal.pone.0200888)
Supplement: S3 Data — (CSV) [file pone.0200888.s004.csv]

sub	size	JOL	EOR	belief
1	0	100	6	11.1111111
1	0	16	9	11.1111111
1	0	6	3	11.1111111
1	0	5	3	11.1111111
1	0	23	2	11.1111111
1	0	35	5	11.1111111
1	0	35	5	11.1111111
1	0	7	5	11.1111111
1	0	2	4	11.1111111
1	0	35	2	11.1111111
1	0	3	2	11.1111111
1	0	65	2	11.1111111
1	0	6	6	11.1111111
1	0	2	999	11.1111111
1	0	12	5	11.1111111
1	0	32	2	11.1111111
1	0	2	4	11.1111111
1	0	1	8	11.1111111
1	1	5	2	11.1111111
1	1	3	6	11.1111111
1	1	21	6	11.1111111
1	1	12	8	11.1111111
1	1	1	5	11.1111111
1	1	87	6	11.1111111
1	1	3	2	11.1111111
1	1	14	6	11.1111111
1	1	1	1	11.1111111
1	1	12	5	11.1111111
1	1	15	3	11.1111111
1	1	35	2	11.1111111
1	1	98	8	11.1111111
1	1	55	2	11.1111111
1	1	99	4	11.1111111
1	1	45	3	11.1111111
1	1	1	5	11.1111111
1	1	45	9	11.1111111
2	1	25	7	11.1111111
2	1	45	9	11.1111111
2	1	0	2	11.1111111
2	0	32	4	11.1111111
2	0	20	5	11.1111111
2	1	65	9	11.1111111
2	0	999	9	11.1111111
2	0	20	5	11.1111111
2	0	50	6	11.1111111
2	1	12	2	11.1111111
2	1	30	7	11.1111111
2	0	50	7	11.1111111
2	0	45	3	11.1111111
2	1	60	7	11.1111111
2	1	50	5	11.1111111
2	1	0	4	11.1111111
2	1	68	9	11.1111111
2	1	82	9	11.1111111
2	0	10	8	11.1111111
2	0	13	6	11.1111111
2	1	30	5	11.1111111
2	1	43	1	11.1111111
2	0	30	1	11.1111111
2	1	42	6	11.1111111
2	0	56	7	11.1111111
2	1	50	2	11.1111111
2	0	22	3	11.1111111
2	1	20	6	11.1111111
2	0	10	7	11.1111111
2	1	67	9	11.1111111
2	0	60	2	11.1111111
2	0	60	5	11.1111111
2	0	30	6	11.1111111
2	1	61	9	11.1111111
2	0	20	8	11.1111111
2	0	36	5	11.1111111
3	1	100	9	22.2222222
3	1	77	2	22.2222222
3	0	35	5	22.2222222
3	0	49	9	22.2222222
3	0	21	6	22.2222222
3	0	66	3	22.2222222
3	0	40	4	22.2222222
3	0	6	4	22.2222222
3	1	82	6	22.2222222
3	0	0	1	22.2222222
3	1	100	9	22.2222222
3	0	50	6	22.2222222
3	0	29	5	22.2222222
3	1	0	4	22.2222222
3	0	26	5	22.2222222
3	0	5	2	22.2222222
3	1	20	1	22.2222222
3	1	44	6	22.2222222
3	1	52	9	22.2222222
3	0	0	1	22.2222222
3	1	22	3	22.2222222
3	0	9	7	22.2222222
3	0	100	8	22.2222222
3	1	33	7	22.2222222
3	1	45	6	22.2222222
3	1	2	9	22.2222222
3	0	55	8	22.2222222
3	1	85	9	22.2222222
3	0	100	9	22.2222222
3	1	99	9	22.2222222
3	0	80	8	22.2222222
3	1	47	8	22.2222222
3	1	56	5	22.2222222
3	1	10	3	22.2222222
3	0	70	8	22.2222222
3	1	1	1	22.2222222
4	0	60	4	22.2222222
4	1	20	7	22.2222222
4	1	30	5	22.2222222
4	0	20	3	22.2222222
4	0	10	1	22.2222222
4	0	10	7	22.2222222
4	1	20	8	22.2222222
4	0	10	1	22.2222222
4	0	10	3	22.2222222
4	1	30	6	22.2222222
4	1	60	3	22.2222222
4	0	10	1	22.2222222
4	1	60	8	22.2222222
4	0	0	3	22.2222222
4	1	20	4	22.2222222
4	1	60	7	22.2222222
4	1	30	4	22.2222222
4	1	40	9	22.2222222
4	0	20	1	22.2222222
4	0	20	2	22.2222222
4	1	0	5	22.2222222
4	0	20	6	22.2222222
4	0	10	3	22.2222222
4	1	30	7	22.2222222
4	1	40	5	22.2222222
4	0	10	5	22.2222222
4	1	50	5	22.2222222
4	0	0	5	22.2222222
4	1	40	8	22.2222222
4	0	30	6	22.2222222
4	1	30	7	22.2222222
4	0	20	4	22.2222222
4	1	50	7	22.2222222
4	0	50	3	22.2222222
4	0	60	6	22.2222222
4	1	20	8	22.2222222
5	0	30	6	27.7777778
5	0	40	1	27.7777778
5	0	30	1	27.7777778
5	1	50	8	27.7777778
5	0	10	1	27.7777778
5	1	80	8	27.7777778
5	0	5	2	27.7777778
5	0	20	4	27.7777778
5	0	10	6	27.7777778
5	1	40	1	27.7777778
5	0	20	1	27.7777778
5	1	80	9	27.7777778
5	1	60	6	27.7777778
5	0	10	2	27.7777778
5	0	20	1	27.7777778
5	1	50	6	27.7777778
5	1	60	9	27.7777778
5	0	15	3	27.7777778
5	1	60	8	27.7777778
5	1	50	8	27.7777778
5	1	50	4	27.7777778
5	1	80	8	27.7777778
5	1	80	9	27.7777778
5	1	60	4	27.7777778
5	0	20	1	27.7777778
5	0	20	4	27.7777778
5	1	60	8	27.7777778
5	0	10	1	27.7777778
5	0	15	3	27.7777778
5	0	50	6	27.7777778
5	0	20	1	27.7777778
5	1	60	5	27.7777778
5	1	80	9	27.7777778
5	0	10	2	27.7777778
5	1	50	6	27.7777778
5	1	50	5	27.7777778
6	0	70	4	16.6666667
6	0	20	2	16.6666667
6	1	80	7	16.6666667
6	1	50	8	16.6666667
6	0	20	2	16.6666667
6	1	50	8	16.6666667
6	1	100	9	16.6666667
6	0	30	2	16.6666667
6	1	60	7	16.6666667
6	1	10	8	16.6666667
6	1	90	8	16.6666667
6	0	20	2	16.6666667
6	1	60	9	16.6666667
6	1	40	7	16.6666667
6	0	20	4	16.6666667
6	1	50	9	16.6666667
6	0	40	1	16.6666667
6	1	70	9	16.6666667
6	0	10	7	16.6666667
6	1	70	7	16.6666667
6	0	20	5	16.6666667
6	0	50	4	16.6666667
6	0	10	1	16.6666667
6	1	80	8	16.6666667
6	0	60	1	16.6666667
6	0	30	1	16.6666667
6	0	20	2	16.6666667
6	0	0	5	16.6666667
6	1	80	7	16.6666667
6	1	50	8	16.6666667
6	0	40	2	16.6666667
6	0	50	3	16.6666667
6	1	60	9	16.6666667
6	1	70	8	16.6666667
6	1	50	7	16.6666667
6	0	60	2	16.6666667
7	0	60	9	11.1111111
7	0	80	9	11.1111111
7	1	60	9	11.1111111
7	0	100	5	11.1111111
7	0	50	2	11.1111111
7	1	20	2	11.1111111
7	0	20	5	11.1111111
7	1	10	2	11.1111111
7	0	50	2	11.1111111
7	1	20	5	11.1111111
7	0	999	4	11.1111111
7	0	20	2	11.1111111
7	0	50	2	11.1111111
7	1	20	4	11.1111111
7	0	50	4	11.1111111
7	0	100	4	11.1111111
7	1	60	2	11.1111111
7	0	60	9	11.1111111
7	1	50	9	11.1111111
7	1	100	3	11.1111111
7	0	60	6	11.1111111
7	1	100	9	11.1111111
7	1	50	9	11.1111111
7	1	50	5	11.1111111
7	0	100	2	11.1111111
7	0	50	2	11.1111111
7	0	100	3	11.1111111
7	0	50	2	11.1111111
7	1	50	6	11.1111111
7	1	60	6	11.1111111
7	1	100	9	11.1111111
7	1	60	2	11.1111111
7	1	50	5	11.1111111
7	1	30	999	11.1111111
7	1	60	4	11.1111111
7	0	60	2	11.1111111
8	1	35	6	11.1111111
8	0	62	6	11.1111111
8	0	40	2	11.1111111
8	0	13	2	11.1111111
8	0	30	4	11.1111111
8	0	58	7	11.1111111
8	1	80	4	11.1111111
8	0	65	1	11.1111111
8	0	42	4	11.1111111
8	1	50	2	11.1111111
8	1	63	7	11.1111111
8	1	25	1	11.1111111
8	1	56	7	11.1111111
8	0	23	6	11.1111111
8	0	15	4	11.1111111
8	1	45	3	11.1111111
8	1	45	1	11.1111111
8	0	60	6	11.1111111
8	1	85	7	11.1111111
8	1	32	5	11.1111111
8	0	23	4	11.1111111
8	0	85	2	11.1111111
8	0	42	3	11.1111111
8	1	70	6	11.1111111
8	0	45	6	11.1111111
8	0	12	6	11.1111111
8	1	52	8	11.1111111
8	0	20	5	11.1111111
8	0	61	8	11.1111111
8	1	90	7	11.1111111
8	1	48	5	11.1111111
8	0	76	3	11.1111111
8	1	75	8	11.1111111
8	1	56	9	11.1111111
8	1	72	8	11.1111111
8	1	56	7	11.1111111
9	0	100	8	5.5555556
9	1	10	9	5.5555556
9	1	80	9	5.5555556
9	1	80	7	5.5555556
9	0	50	7	5.5555556
9	0	70	5	5.5555556
9	0	60	7	5.5555556
9	1	100	8	5.5555556
9	0	30	8	5.5555556
9	0	10	5	5.5555556
9	0	70	9	5.5555556
9	0	30	6	5.5555556
9	1	100	5	5.5555556
9	1	80	9	5.5555556
9	1	80	9	5.5555556
9	0	70	7	5.5555556
9	1	10	8	5.5555556
9	0	60	7	5.5555556
9	1	100	9	5.5555556
9	1	100	9	5.5555556
9	0	60	8	5.5555556
9	0	50	7	5.5555556
9	0	50	9	5.5555556
9	0	50	9	5.5555556
9	1	100	7	5.5555556
9	0	70	7	5.5555556
9	1	100	9	5.5555556
9	1	70	9	5.5555556
9	0	30	7	5.5555556
9	1	30	9	5.5555556
9	1	100	9	5.5555556
9	1	80	9	5.5555556
9	1	100	9	5.5555556
9	0	70	8	5.5555556
9	1	70	9	5.5555556
9	0	50	9	5.5555556
10	0	86	4	33.3333333
10	0	0	1	33.3333333
10	1	69	9	33.3333333
10	0	45	3	33.3333333
10	0	0	1	33.3333333
10	0	78	5	33.3333333
10	0	14	6	33.3333333
10	0	54	6	33.3333333
10	1	74	8	33.3333333
10	1	55	8	33.3333333
10	1	62	6	33.3333333
10	0	13	2	33.3333333
10	0	10	2	33.3333333
10	1	80	9	33.3333333
10	0	45	5	33.3333333
10	0	0	3	33.3333333
10	0	23	5	33.3333333
10	1	65	9	33.3333333
10	1	20	8	33.3333333
10	0	0	3	33.3333333
10	0	11	5	33.3333333
10	0	79	5	33.3333333
10	1	87	9	33.3333333
10	1	89	9	33.3333333
10	1	91	8	33.3333333
10	1	0	9	33.3333333
10	1	87	9	33.3333333
10	1	35	8	33.3333333
10	1	89	8	33.3333333
10	0	12	4	33.3333333
10	1	45	8	33.3333333
10	0	0	5	33.3333333
10	0	50	5	33.3333333
10	1	53	9	33.3333333
10	1	50	7	33.3333333
10	1	85	9	33.3333333
11	0	60	6	0
11	0	20	3	0
11	0	20	6	0
11	1	80	4	0
11	0	0	1	0
11	0	100	4	0
11	0	0	1	0
11	1	20	7	0
11	1	80	8	0
11	1	0	9	0
11	0	20	2	0
11	0	10	2	0
11	1	80	7	0
11	0	60	3	0
11	1	20	7	0
11	1	80	7	0
11	0	10	3	0
11	1	100	9	0
11	1	10	5	0
11	0	0	2	0
11	1	10	2	0
11	0	100	6	0
11	0	60	3	0
11	1	10	5	0
11	0	10	2	0
11	0	0	1	0
11	1	70	9	0
11	0	0	2	0
11	1	100	8	0
11	1	80	7	0
11	0	20	2	0
11	1	70	6	0
11	1	100	9	0
11	1	70	8	0
11	1	80	9	0
11	0	100	9	0
12	0	40	3	11.1111111
12	0	10	1	11.1111111
12	0	10	1	11.1111111
12	0	60	2	11.1111111
12	0	50	1	11.1111111
12	0	10	1	11.1111111
12	0	80	5	11.1111111
12	0	10	1	11.1111111
12	0	70	1	11.1111111
12	0	90	2	11.1111111
12	0	20	2	11.1111111
12	0	30	1	11.1111111
12	0	20	2	11.1111111
12	0	40	2	11.1111111
12	0	30	3	11.1111111
12	0	80	2	11.1111111
12	0	1	2	11.1111111
12	0	30	2	11.1111111
12	1	60	8	11.1111111
12	1	10	5	11.1111111
12	1	20	8	11.1111111
12	1	50	7	11.1111111
12	1	20	9	11.1111111
12	1	50	9	11.1111111
12	1	20	7	11.1111111
12	1	30	9	11.1111111
12	1	70	9	11.1111111
12	1	40	9	11.1111111
12	1	30	9	11.1111111
12	1	20	8	11.1111111
12	1	50	5	11.1111111
12	1	2	6	11.1111111
12	1	10	7	11.1111111
12	1	20	8	11.1111111
12	1	40	8	11.1111111
12	1	50	7	11.1111111
13	0	65	6	0
13	0	26	4	0
13	0	21	2	0
13	0	17	3	0
13	0	99	9	0
13	0	23	9	0
13	0	0	6	0
13	0	29	7	0
13	0	12	6	0
13	0	59	5	0
13	0	34	4	0
13	0	71	1	0
13	0	0	8	0
13	0	33	5	0
13	0	64	6	0
13	0	12	6	0
13	0	25	9	0
13	0	35	8	0
13	1	61	4	0
13	1	5	5	0
13	1	14	7	0
13	1	21	3	0
13	1	9	9	0
13	1	0	1	0
13	1	55	5	0
13	1	40	9	0
13	1	0	9	0
13	1	2	2	0
13	1	2	8	0
13	1	18	4	0
13	1	65	7	0
13	1	11	1	0
13	1	9	8	0
13	1	84	9	0
13	1	0	5	0
13	1	3	9	0
14	0	100	9	11.1111111
14	0	60	7	11.1111111
14	0	75	6	11.1111111
14	0	40	7	11.1111111
14	0	60	6	11.1111111
14	0	0	5	11.1111111
14	0	75	6	11.1111111
14	0	0	4	11.1111111
14	0	60	9	11.1111111
14	0	10	5	11.1111111
14	0	60	8	11.1111111
14	0	30	4	11.1111111
14	0	40	6	11.1111111
14	0	65	1	11.1111111
14	0	70	7	11.1111111
14	0	80	8	11.1111111
14	0	60	9	11.1111111
14	0	30	6	11.1111111
14	1	68	7	11.1111111
14	1	80	6	11.1111111
14	1	70	5	11.1111111
14	1	50	6	11.1111111
14	1	50	3	11.1111111
14	1	75	8	11.1111111
14	1	70	3	11.1111111
14	1	90	2	11.1111111
14	1	80	5	11.1111111
14	1	60	4	11.1111111
14	1	50	5	11.1111111
14	1	40	9	11.1111111
14	1	50	6	11.1111111
14	1	50	8	11.1111111
14	1	75	9	11.1111111
14	1	75	6	11.1111111
14	1	78	8	11.1111111
14	1	80	6	11.1111111
15	0	50	4	16.6666667
15	0	50	6	16.6666667
15	0	60	2	16.6666667
15	0	30	6	16.6666667
15	0	60	6	16.6666667
15	0	10	3	16.6666667
15	0	30	5	16.6666667
15	0	20	5	16.6666667
15	0	60	7	16.6666667
15	0	50	4	16.6666667
15	0	50	5	16.6666667
15	0	70	5	16.6666667
15	0	50	7	16.6666667
15	0	70	5	16.6666667
15	0	60	5	16.6666667
15	0	100	5	16.6666667
15	0	50	5	16.6666667
15	0	50	6	16.6666667
15	1	80	9	16.6666667
15	1	80	9	16.6666667
15	1	100	9	16.6666667
15	1	70	9	16.6666667
15	1	70	4	16.6666667
15	1	60	9	16.6666667
15	1	60	9	16.6666667
15	1	80	8	16.6666667
15	1	60	9	16.6666667
15	1	50	9	16.6666667
15	1	60	9	16.6666667
15	1	50	9	16.6666667
15	1	40	8	16.6666667
15	1	100	5	16.6666667
15	1	80	9	16.6666667
15	1	50	9	16.6666667
15	1	50	4	16.6666667
15	1	60	6	16.6666667
16	0	53	5	27.7777778
16	0	56	5.6	27.7777778
16	0	93	7.6	27.7777778
16	0	76	7.4	27.7777778
16	0	0	1	27.7777778
16	0	74	3	27.7777778
16	0	32	8	27.7777778
16	0	81	5	27.7777778
16	0	78	6	27.7777778
16	0	10	3	27.7777778
16	0	13	8	27.7777778
16	0	85	6	27.7777778
16	0	96	6	27.7777778
16	0	90	9	27.7777778
16	0	35	8.5	27.7777778
16	0	89	2	27.7777778
16	0	3	6	27.7777778
16	0	92	6	27.7777778
16	1	99	9	27.7777778
16	1	34	5	27.7777778
16	1	100	8	27.7777778
16	1	74	8	27.7777778
16	1	46	4.6	27.7777778
16	1	90	8	27.7777778
16	1	94	9	27.7777778
16	1	78	7	27.7777778
16	1	69	8.9	27.7777778
16	1	92	2	27.7777778
16	1	98	8	27.7777778
16	1	8	8.9	27.7777778
16	1	86	7	27.7777778
16	1	12	9	27.7777778
16	1	86	8	27.7777778
16	1	2	9	27.7777778
16	1	92	9	27.7777778
16	1	20	7	27.7777778
17	0	50	8	11.1111111
17	0	70	2	11.1111111
17	0	50	9	11.1111111
17	0	50	4	11.1111111
17	0	10	1	11.1111111
17	0	20	9	11.1111111
17	0	20	1	11.1111111
17	0	30	7	11.1111111
17	0	40	2	11.1111111
17	0	50	5	11.1111111
17	0	70	2	11.1111111
17	0	45	7	11.1111111
17	0	20	4	11.1111111
17	0	40	8	11.1111111
17	0	70	7	11.1111111
17	0	60	2	11.1111111
17	0	80	9	11.1111111
17	0	0	1	11.1111111
17	1	90	1	11.1111111
17	1	90	3	11.1111111
17	1	98	7	11.1111111
17	1	70	1	11.1111111
17	1	74	7	11.1111111
17	1	80	7	11.1111111
17	1	40	9	11.1111111
17	1	80	2	11.1111111
17	1	70	8	11.1111111
17	1	75	1	11.1111111
17	1	80	9	11.1111111
17	1	100	8	11.1111111
17	1	96	3	11.1111111
17	1	50	3	11.1111111
17	1	90	9	11.1111111
17	1	60	7	11.1111111
17	1	100	6	11.1111111
17	1	70	9	11.1111111
18	0	46	3	5.5555556
18	0	58	6	5.5555556
18	0	54	7	5.5555556
18	0	41	1	5.5555556
18	0	17	4	5.5555556
18	0	19	1	5.5555556
18	0	14	2	5.5555556
18	0	35	6	5.5555556
18	0	63	3	5.5555556
18	0	31	2	5.5555556
18	0	69	5	5.5555556
18	0	64	3	5.5555556
18	0	12	3	5.5555556
18	0	16	4	5.5555556
18	0	23	5	5.5555556
18	0	34	7	5.5555556
18	0	51	5	5.5555556
18	0	47	3	5.5555556
18	1	16	3	5.5555556
18	1	33	5	5.5555556
18	1	21	8	5.5555556
18	1	0	7	5.5555556
18	1	77	5	5.5555556
18	1	64	8	5.5555556
18	1	49	6	5.5555556
18	1	16	5	5.5555556
18	1	48	6	5.5555556
18	1	39	6	5.5555556
18	1	66	4	5.5555556
18	1	88	7	5.5555556
18	1	65	6	5.5555556
18	1	15	2	5.5555556
18	1	13	4	5.5555556
18	1	36	9	5.5555556
18	1	33	8	5.5555556
18	1	11	8	5.5555556
19	0	45	9	11.1111111
19	0	54	6	11.1111111
19	0	0	7	11.1111111
19	0	64	4	11.1111111
19	0	74	3	11.1111111
19	0	48	7	11.1111111
19	0	12	9	11.1111111
19	0	25	7	11.1111111
19	0	24	1	11.1111111
19	0	80	4	11.1111111
19	0	65	9	11.1111111
19	0	20	8	11.1111111
19	0	45	5	11.1111111
19	0	50	3	11.1111111
19	0	40	3	11.1111111
19	0	56	7	11.1111111
19	0	75	1	11.1111111
19	0	9	3	11.1111111
19	1	86	2	11.1111111
19	1	34	8	11.1111111
19	1	5	7	11.1111111
19	1	80	4	11.1111111
19	1	2	7	11.1111111
19	1	66	8	11.1111111
19	1	54	8	11.1111111
19	1	20	1	11.1111111
19	1	64	7	11.1111111
19	1	62	6	11.1111111
19	1	70	8	11.1111111
19	1	44	5	11.1111111
19	1	53	6	11.1111111
19	1	78	2	11.1111111
19	1	82	8	11.1111111
19	1	32	3	11.1111111
19	1	88	6	11.1111111
19	1	85	4	11.1111111
20	0	100	8	16.6666667
20	1	0	1	16.6666667
20	1	100	6	16.6666667
20	1	30	7	16.6666667
20	1	70	4	16.6666667
20	1	70	5	16.6666667
20	0	0	4	16.6666667
20	1	50	9	16.6666667
20	0	100	5	16.6666667
20	0	0	1	16.6666667
20	1	50	8	16.6666667
20	0	10	1	16.6666667
20	0	100	5	16.6666667
20	1	80	3	16.6666667
20	1	100	7	16.6666667
20	1	60	7	16.6666667
20	0	70	2	16.6666667
20	1	50	8	16.6666667
20	1	50	4	16.6666667
20	0	80	1	16.6666667
20	1	60	5	16.6666667
20	0	0	2	16.6666667
20	0	60	5	16.6666667
20	0	80	9	16.6666667
20	0	0	8	16.6666667
20	0	80	6	16.6666667
20	1	20	9	16.6666667
20	0	40	1	16.6666667
20	1	100	9	16.6666667
20	0	100	7	16.6666667
20	0	50	2	16.6666667
20	0	60	8	16.6666667
20	1	100	9	16.6666667
20	1	100	7	16.6666667
20	0	80	9	16.6666667
20	1	70	6	16.6666667
21	0	76	9	11.1111111
21	0	19	5	11.1111111
21	0	10	3	11.1111111
21	0	999	3	11.1111111
21	1	52	6	11.1111111
21	1	19	4	11.1111111
21	0	20	2	11.1111111
21	0	23	2	11.1111111
21	1	89	5	11.1111111
21	0	38	8	11.1111111
21	1	18	7	11.1111111
21	1	58	999	11.1111111
21	1	29	6	11.1111111
21	0	14	2	11.1111111
21	0	48	3	11.1111111
21	0	39	4	11.1111111
21	1	64	7	11.1111111
21	1	10	9	11.1111111
21	1	29	7	11.1111111
21	0	46	8	11.1111111
21	1	43	8	11.1111111
21	0	38	2	11.1111111
21	1	56	8	11.1111111
21	1	69	3	11.1111111
21	0	79	2	11.1111111
21	0	32	6	11.1111111
21	0	29	3	11.1111111
21	1	46	7	11.1111111
21	1	10	8	11.1111111
21	1	31	8	11.1111111
21	1	39	8	11.1111111
21	0	30	3	11.1111111
21	1	18	9	11.1111111
21	1	50	4	11.1111111
21	0	10	4	11.1111111
21	0	29	4	11.1111111
22	1	55	5	33.3333333
22	1	98	6	33.3333333
22	1	77	6	33.3333333
22	1	100	2	33.3333333
22	1	40	6	33.3333333
22	0	25	1	33.3333333
22	1	65	7	33.3333333
22	1	80	8	33.3333333
22	0	78	1	33.3333333
22	0	0	1	33.3333333
22	0	100	8	33.3333333
22	0	40	1	33.3333333
22	1	78	6	33.3333333
22	1	97	8	33.3333333
22	1	80	6	33.3333333
22	1	75	5	33.3333333
22	1	95	7	33.3333333
22	0	65	1	33.3333333
22	0	55	5	33.3333333
22	0	10	1	33.3333333
22	0	15	3	33.3333333
22	0	60	2	33.3333333
22	0	55	4	33.3333333
22	0	30	7	33.3333333
22	0	80	2	33.3333333
22	0	0	2	33.3333333
22	1	92	7	33.3333333
22	1	31	5	33.3333333
22	0	10	4	33.3333333
22	1	99	5	33.3333333
22	0	55	2	33.3333333
22	1	50	5	33.3333333
22	0	10	1	33.3333333
22	1	90	7	33.3333333
22	1	100	8	33.3333333
22	0	60	3	33.3333333
23	0	100	1	11.1111111
23	1	60	7	11.1111111
23	0	79	5	11.1111111
23	0	60	2	11.1111111
23	1	86	8	11.1111111
23	0	80	3	11.1111111
23	1	70	9	11.1111111
23	1	63	8	11.1111111
23	0	60	2	11.1111111
23	1	86	9	11.1111111
23	0	66	3	11.1111111
23	0	75	1	11.1111111
23	0	82	1	11.1111111
23	1	81	9	11.1111111
23	1	99	7	11.1111111
23	0	56	3	11.1111111
23	0	80	2	11.1111111
23	0	97	2	11.1111111
23	1	70	8	11.1111111
23	1	61	9	11.1111111
23	0	71	4	11.1111111
23	1	65	7	11.1111111
23	1	84	8	11.1111111
23	1	70	9	11.1111111
23	1	100	8	11.1111111
23	0	70	1	11.1111111
23	0	76	2	11.1111111
23	1	50	9	11.1111111
23	0	75	1	11.1111111
23	0	89	5	11.1111111
23	0	50	4	11.1111111
23	1	99	8	11.1111111
23	1	70	8	11.1111111
23	1	77	9	11.1111111
23	1	87	8	11.1111111
23	0	81	1	11.1111111
24	1	50	9	0
24	0	50	6	0
24	1	62	9	0
24	0	50	6	0
24	1	80	5	0
24	1	50	9	0
24	1	50	9	0
24	0	62	9	0
24	0	20	8	0
24	0	75	6	0
24	0	30	9	0
24	1	50	6	0
24	1	50	9	0
24	0	80	8	0
24	1	30	4	0
24	0	15	7	0
24	0	30	8	0
24	0	60	6	0
24	1	50	7	0
24	0	60	5	0
24	1	60	4	0
24	1	75	7	0
24	0	30	9	0
24	0	50	8	0
24	1	30	8	0
24	1	60	8	0
24	0	40	8	0
24	0	30	6	0
24	1	65	8	0
24	0	60	8	0
24	1	70	9	0
24	1	20	9	0
24	1	80	8	0
24	0	30	9	0
24	0	60	9	0
24	1	60	5	0
25	0	53	2	11.1111111
25	0	69	6	11.1111111
25	1	73	9	11.1111111
25	0	81	3	11.1111111
25	0	78	9	11.1111111
25	1	62	2	11.1111111
25	1	10	1	11.1111111
25	0	68	3	11.1111111
25	0	86	6	11.1111111
25	0	82	3	11.1111111
25	1	67	6	11.1111111
25	0	20	6	11.1111111
25	1	75	2	11.1111111
25	1	12	1	11.1111111
25	1	68	2	11.1111111
25	0	55	4	11.1111111
25	1	76	5	11.1111111
25	0	59	4	11.1111111
25	1	62	4	11.1111111
25	0	71	9	11.1111111
25	1	53	1	11.1111111
25	0	83	6	11.1111111
25	0	81	3	11.1111111
25	1	69	6	11.1111111
25	1	69	6	11.1111111
25	1	999	2	11.1111111
25	1	58	1	11.1111111
25	0	75	9	11.1111111
25	0	57	2	11.1111111
25	1	66	3	11.1111111
25	1	77	7	11.1111111
25	0	67	3	11.1111111
25	1	82	4	11.1111111
25	0	999	1	11.1111111
25	0	64	8	11.1111111
25	1	68	2	11.1111111
26	0	15	3	11.1111111
26	0	12	5	11.1111111
26	1	39	4	11.1111111
26	0	20	2	11.1111111
26	1	30	5	11.1111111
26	1	55	8	11.1111111
26	0	48	4	11.1111111
26	1	55	6	11.1111111
26	0	15	8	11.1111111
26	0	10	4	11.1111111
26	1	20	7	11.1111111
26	1	43	8	11.1111111
26	1	63	8	11.1111111
26	0	10	5	11.1111111
26	0	30	8	11.1111111
26	1	32	6	11.1111111
26	1	20	4	11.1111111
26	1	40	9	11.1111111
26	0	0	5	11.1111111
26	0	18	3	11.1111111
26	0	15	6	11.1111111
26	0	28	3	11.1111111
26	0	40	2	11.1111111
26	0	12	5	11.1111111
26	1	45	8	11.1111111
26	1	100	6	11.1111111
26	0	58	4	11.1111111
26	1	100	9	11.1111111
26	1	100	9	11.1111111
26	1	26	7	11.1111111
26	1	20	4	11.1111111
26	1	78	9	11.1111111
26	0	36	6	11.1111111
26	0	34	4	11.1111111
26	0	30	2	11.1111111
26	1	60	4	11.1111111
27	0	56	5	16.6666667
27	0	30	4	16.6666667
27	1	20	9	16.6666667
27	1	60	9	16.6666667
27	0	0	5	16.6666667
27	1	23	9	16.6666667
27	1	90	9	16.6666667
27	0	60	9	16.6666667
27	0	0	8	16.6666667
27	1	30	1	16.6666667
27	0	10	7	16.6666667
27	1	5	9	16.6666667
27	0	50	7	16.6666667
27	1	56	9	16.6666667
27	0	3	6	16.6666667
27	1	46	7	16.6666667
27	1	50	6	16.6666667
27	1	30	6	16.6666667
27	0	0	2	16.6666667
27	1	0	8	16.6666667
27	0	10	9	16.6666667
27	1	100	9	16.6666667
27	1	90	9	16.6666667
27	0	60	8	16.6666667
27	0	6	3	16.6666667
27	1	1	3	16.6666667
27	0	80	8	16.6666667
27	0	45	3	16.6666667
27	0	3	2	16.6666667
27	0	32	5	16.6666667
27	1	30	9	16.6666667
27	1	64	9	16.6666667
27	1	100	9	16.6666667
27	0	0	8	16.6666667
27	0	60	6	16.6666667
27	1	0	7	16.6666667
28	1	100	9	16.6666667
28	1	97	8	16.6666667
28	1	10	4	16.6666667
28	0	54	6	16.6666667
28	1	69	7	16.6666667
28	1	67	7	16.6666667
28	0	73	7	16.6666667
28	1	97	8	16.6666667
28	0	30	4	16.6666667
28	0	0	1	16.6666667
28	0	23	8	16.6666667
28	1	40	7	16.6666667
28	0	82	6	16.6666667
28	0	78	3	16.6666667
28	1	76	8	16.6666667
28	1	55	8	16.6666667
28	0	76	4	16.6666667
28	1	87	3	16.6666667
28	0	93	7	16.6666667
28	1	80	8	16.6666667
28	1	74	8	16.6666667
28	0	20	4	16.6666667
28	1	67	6	16.6666667
28	0	75	4	16.6666667
28	0	84	1	16.6666667
28	1	56	6	16.6666667
28	1	78	9	16.6666667
28	0	64	3	16.6666667
28	0	83	6	16.6666667
28	1	85	4	16.6666667
28	0	66	2	16.6666667
28	0	100	4	16.6666667
28	0	65	5	16.6666667
28	1	16	8	16.6666667
28	0	60	2	16.6666667
28	1	81	8	16.6666667
29	0	14	1	11.1
29	0	3	1	11.1
29	1	85	9	11.1
29	0	39	3	11.1
29	1	28	8	11.1
29	0	48	2	11.1
29	0	3	3	11.1
29	0	4	1	11.1
29	0	30	2	11.1
29	1	20	8	11.1
29	0	2	1	11.1
29	1	8	9	11.1
29	1	50	8	11.1
29	1	55	9	11.1
29	1	8	9	11.1
29	1	35	9	11.1
29	1	40	9	11.1
29	0	6	1	11.1
29	0	3	1	11.1
29	1	15	8	11.1
29	1	9	8	11.1
29	0	2	3	11.1
29	0	3	2	11.1
29	1	27	8	11.1
29	1	60	8	11.1
29	0	2	1	11.1
29	0	3	2	11.1
29	0	0	2	11.1
29	1	40	9	11.1
29	0	2	2	11.1
29	1	45	8	11.1
29	1	8	9	11.1
29	1	7	9	11.1
29	1	70	9	11.1
29	0	0	2	11.1
29	0	0	2	11.1
30	0	100	2	0
30	0	100	4	0
30	1	100	9	0
30	1	100	9	0
30	0	100	1	0
30	0	100	9	0
30	0	100	7	0
30	1	100	8	0
30	0	100	5	0
30	1	100	9	0
30	1	100	5	0
30	0	100	5	0
30	1	100	9	0
30	0	100	5	0
30	1	100	8	0
30	0	100	6	0
30	1	100	9	0
30	0	100	3	0
30	1	100	7	0
30	1	100	9	0
30	1	100	9	0
30	1	100	9	0
30	0	100	5	0
30	0	100	8	0
30	0	100	7	0
30	0	100	8	0
30	1	0	7	0
30	1	100	9	0
30	0	100	4	0
30	0	100	8	0
30	1	100	9	0
30	1	100	8	0
30	1	100	8	0
30	0	100	8	0
30	1	100	7	0
30	0	100	5	0
